# Supplementary material for: Copy number variations contribute to malignant tumor development in children with serious birth defects
Source: Mol Oncol. 2024 Aug 14;19(3):899–912. doi: 10.1002/1878-0261.13718 (PMC11887664; doi:10.1002/1878-0261.13718)
Supplement: Supplementary file 1 — Table S1. (a) ICD‐9/10 categories of birth defects; (b) ICD‐9/10 categories of birth defects with cancers. [file MOL2-19-899-s004.xlsx]

## Sheet: Table S1a
Supplementary Table 1a ICD-9/10 categories of birth defects
ICD code	count
756	129
Q85.01	125
757.39	119
Q75.9	117
Q82.5	101
Q04.8	93
742.4	92
759.89	91
Q89.8	80
Q85.00	62
757.32	59
752.51	59
753.3	55
Q53.9	54
Q03.9	53
Q21.0	50
747.6	50
754	49
748.3	49
745.5	49
741.9	49
Q65.89	47
742.3	47
757.33	46
745.4	46
Q76.49	45
Q27.9	45
Q78.9	43
Q34.9	43
Q21.1	43
756.4	43
Q74.2	41
Q02	41
755.63	41
742.1	40
753.1	39
Q24.9	38
749	38
Q87.89	37
743.61	37
Q35.9	36
Q67.4	35
Q27.8	35
Q10.0	35
Q05.9	35
753.29	34
741	34
Q06.8	33
750	33
752.52	32
Q38.1	31
Q55.22	30
756.19	30
746.9	30
Q89.9	29
Q25.0	29
Q10.3	29
754.2	29
752.61	29
747	29
742.59	29
Q54.9	28
742.9	28
Q67.5	27
Q62.39	27
Q15.9	27
Q62.0	26
Q60.5	25
Q60.2	25
743.1	25
Q76.0	24
Q66.89	24
Q17.9	24
759.9	24
759.6	24
746.89	24
743.9	24
754.7	23
753	23
Q64.9	22
Q61.4	22
746.6	22
Q76.6	21
Q52.4	21
Q42.3	21
Q18.0	21
Q10.7	21
Q05.4	21
756.17	21
756.1	21
Q67.6	20
Q07.9	20
754.61	20
753.15	20
747.69	20
747.3	20
743.66	20
Q75.3	19
Q65.1	19
Q51.9	19
Q11.2	19
754.3	19
747.9	19
746.4	19
744.3	19
743.63	19
Q89.2	18
Q87.0	18
Q85.9	18
Q78.6	18
Q76.7	18
Q65.00	18
Q42.8	18
Q42.1	18
Q23.3	18
Q22.1	18
759.2	18
752.49	18
Q61.9	17
754.81	17
746.02	17
Q52.70	16
Q04.3	16
756.3	16
752.89	16
744.42	16
Q85.1	15
Q74.0	15
Q66.6	15
Q62.11	15
Q44.5	15
Q23.4	15
Q23.1	15
759.5	15
755.69	15
755.67	15
753.9	15
753.21	15
753.19	15
751.5	15
748.1	15
747.1	15
75	15
Q85.02	14
Q75.0	14
Q66.50	14
Q53.10	14
Q44.7	14
Q43.8	14
Q36.9	14
Q33.6	14
Q25.1	14
743.61B	14
759.7	14
759	14
757.9	14
756.83	14
744.89	14
Q60.0	13
Q44.1	13
Q37.5	13
Q31.5	13
Q30.8	13
Q28.3	13
756.0CA	13
755.3	13
753.2	13
753.12	13
752.69	13
749.1	13
747.81	13
743	13
Q89.7	12
Q89.01	12
Q85.8	12
Q79.8	12
Q79.6	12
Q61.3	12
Q55.69	12
Q43.3	12
Q33.0	12
Q20.4	12
Q17.0	12
754.31	12
752.63	12
751.2	12
750.29	12
748.4	12
747.31	12
746.7	12
744.1	12
743.3	12
742.2	12
Q79.60	11
Q78.4	11
Q54.4	11
Q44.2	11
Q33.3	11
Q24.4	11
Q20.3	11
Q12.0	11
Q05.7	11
755.5	11
754.82	11
754.1	11
753.8	11
751.61	11
748.5	11
746.81	11
745.3	11
743.12	11
Q79.9	10
Q78.8	10
Q76.2	10
Q67.3	10
Q37.9	10
Q20.1	10
Q18.8	10
Q17.2	10
741.90P	10
757.6	10
756.89	10
756.59	10
755.6	10
753.6	10
753.4	10
752.4	10
749.2	10
747.64	10
747.63	10
Q68.0	9
Q67.7	9
Q61.8	9
Q52.9	9
Q39.3	9
Q39.1	9
Q38.8	9
Q21.2	9
Q11.1	9
749.00K	9
747.9E	9
757.1	9
756.9	9
756.12	9
755.59	9
752.9	9
751.4	9
749.21	9
744.23	9
743.65	9
743.62	9
741.93	9
Q89.09	8
Q87.3	8
Q80.9	8
Q66.01	8
Q66.0	8
Q64.31	8
Q61.02	8
Q25.6	8
Q25.40	8
Q24.3	8
Q15.0	8
Q14.8	8
Q13.89	8
Q10.6	8
Q05.2	8
751.69	8
749.01	8
747.49	8
747.21	8
745.1	8
744.02	8
Q85.09	7
Q83.8	7
Q66.02	7
Q45.8	7
Q41.9	7
Q35.3	7
Q30.0	7
Q28.9	7
Q27.30	7
Q26.8	7
Q25.5	7
Q25.29	7
Q24.8	7
Q07.8	7
Q05.5	7
759.89RV	7
756.4CV	7
750.0A	7
755.66	7
754.89	7
754.53	7
754.51	7
753.14	7
751.7	7
749.02	7
746.83	7
745.69	7
745.2	7
744.41	7
743.59	7
743.49	7
741.03	7
Q82.9	6
Q82.6	6
Q73.8	6
Q72.90	6
Q70.30	6
Q69.0	6
Q67.0	6
Q65.30	6
Q63.9	6
Q62.8	6
Q61.19	6
Q45.3	6
Q38.3	6
Q38.2	6
Q33.9	6
Q33.8	6
Q23.0	6
Q22.8	6
Q21.3	6
Q17.8	6
Q16.1	6
Q14.2	6
756.4DK	6
756.0CT	6
753.0BM	6
743.63Z	6
742.59BC	6
756.5	6
756.11	6
755.13	6
755.11	6
754.79	6
754.69	6
753.22	6
751.8	6
750.9	6
750.3	6
750.15	6
749.22	6
748.69	6
748.6	6
746.3	6
746.01	6
745.11	6
743.8	6
743.31	6
Q89.3	5
Q87.2	5
Q87.1	5
Q78.0	5
Q75.2	5
Q64.2	5
Q64.12	5
Q64.10	5
Q62.12	5
Q61.2	5
Q61.01	5
Q54.2	5
Q53.111	5
Q43.7	5
Q43.1	5
Q37.3	5
Q25.71	5
Q18.1	5
Q16.9	5
Q10.5	5
Q07.00	5
Q04.9	5
755.69BD	5
753.29A	5
751.2P	5
749.10L	5
748.3A	5
743.10F	5
756.15	5
755.29	5
753.5	5
753.13	5
753.11	5
752.65	5
751.6	5
750.26	5
747.22	5
746.87	5
746.84	5
744.29	5
744.05	5
743.35	5
743.2	5
Q87.19	4
Q76.1	4
Q72.899	4
Q70.9	4
Q69.2	4
Q67.8	4
Q66.229	4
Q63.2	4
Q62.5	4
Q62.31	4
Q56.4	4
Q56.0	4
Q55.64	4
Q55.62	4
Q53.211	4
Q53.20	4
Q53.112	4
Q52.5	4
Q50.39	4
Q38.6	4
Q26.9	4
Q25.79	4
Q23.2	4
Q22.6	4
Q22.0	4
Q16.5	4
Q05.1	4
Q01.9	4
756.0HF	4
756.0AU	4
754.61X	4
754.0D	4
752.49AJ	4
751.61J	4
744.3E	4
744.02H	4
742.59BE	4
741.03F	4
759.82	4
756.6	4
755.64	4
755.02	4
755.01	4
754.6	4
754.32	4
752.64	4
752	4
751.1	4
748	4
747.4	4
747.29	4
746.1	4
745.8	4
745.61	4
743.57	4
741.02	4
Q89.1	3
Q87.40	3
Q82.4	3
Q72.891	3
Q70.10	3
Q69.9	3
Q68.2	3
Q55.29	3
Q54.1	3
Q39.8	3
Q35.7	3
Q32.1	3
Q28.8	3
Q25.42	3
Q21.8	3
Q20.5	3
Q18.2	3
Q15.8	3
Q14.1	3
Q13.2	3
Q12.3	3
Q07.01	3
Q05.6	3
Q05.0	3
Q04.6	3
Q04.0	3
Q03.1	3
759.9BY	3
759.89AK	3
759.89AJ	3
759.89AG	3
759.2P	3
756.4CY	3
755.63AJ	3
755.63AG	3
754.70T	3
747.60U	3
747.60AZ	3
745.5Y	3
741.90CQ	3
741.00AH	3
759.3	3
759.1	3
757.31	3
756.81	3
756.51	3
756.16	3
756.14	3
755.8	3
755.1	3
754.62	3
753.7	3
753.23	3
752.5	3
751.3	3
749.11	3
748.2	3
747.62	3
747.41	3
747.39	3
747.2	3
744.84	3
744.49	3
744.47	3
743.22	3
742.8	3
742	3
741.92	3
741.91	3
Q87.11	2
Q84.9	2
Q84.8	2
Q84.2	2
Q83.9	2
Q82.2	2
Q81.9	2
Q79.62	2
Q79.4	2
Q79.2	2
Q79.1	2
Q79.0	2
Q78.2	2
Q78.1	2
Q77.6	2
Q75.8	2
Q74.8	2
Q72.893	2
Q68.8	2
Q68.6	2
Q68.5	2
Q68.4	2
Q66.9	2
Q66.70	2
Q66.7	2
Q66.51	2
Q66.40	2
Q66.22	2
Q64.4	2
Q64.0	2
Q63.1	2
Q63.0	2
Q55.9	2
Q55.8	2
Q55.0	2
Q54.0	2
Q53.02	2
Q53.01	2
Q52.8	2
Q52.10	2
Q51.6	2
Q40.9	2
Q40.2	2
Q40.0	2
Q39.2	2
Q37.8	2
Q36.0	2
Q34.8	2
Q32.0	2
Q31.8	2
Q31.1	2
Q31.0	2
Q30.2	2
Q27.33	2
Q27.0	2
Q26.3	2
Q26.2	2
Q25.21	2
Q24.5	2
Q22.5	2
Q21.9	2
Q18.9	2
Q18.5	2
Q18.4	2
Q16.3	2
Q13.4	2
759.89C	2
759.6K	2
759.6CQ	2
759.6AS	2
757.9AQ	2
757.9AP	2
757.32W	2
756.59GK	2
756.4FP	2
756.4CR	2
756.11E	2
756.0T	2
755.67Y	2
755.67X	2
755.63BB	2
754.70Q	2
754.70AH	2
754.2D	2
754.0AD	2
753.5D	2
753.15B	2
753.10N	2
753.0BL	2
753.0AP	2
752.51J	2
752.51AP	2
751.5BX	2
751.2M	2
748.4U	2
748.4J	2
748.3CA	2
746.7G	2
745.4Y	2
745.4BY	2
744.42N	2
744.05M	2
743.62AA	2
743.10U	2
742.9AV	2
759.81	2
757.5	2
757.4	2
756.79	2
756.72	2
756.71	2
756.55	2
756.2	2
755.54	2
755.39	2
755.32	2
755	2
754.71	2
754.43	2
754.33	2
752.8	2
752.7	2
752.62	2
750.5	2
750.19	2
750.16	2
750.12	2
750.1	2
749.23	2
749.14	2
749.13	2
749.12	2
747.89	2
747.5	2
746.85	2
746.5	2
745.9	2
745.19	2
745.12	2
744.83	2
744.09	2
744.04	2
743.56	2
743.52	2
709.8	2
Q89.4	1
Q87.81	1
Q84.6	1
Q83.3	1
Q83.1	1
Q82.3	1
Q82.0	1
Q81.0	1
Q80.3	1
Q80.0	1
Q79.59	1
Q78.5	1
Q77.2	1
Q76.8	1
Q76.5	1
Q76.415	1
Q76.414	1
Q76.412	1
Q76.3	1
Q75.4	1
Q75.1	1
Q74.1	1
Q72.892	1
Q72.812	1
Q72.811	1
Q72.50	1
Q72.10	1
Q71.90	1
Q71.899	1
Q71.819	1
Q71.813	1
Q71.50	1
Q70.4	1
Q70.20	1
Q66.90	1
Q66.80	1
Q66.72	1
Q66.71	1
Q66.52	1
Q66.00	1
Q65.82	1
Q65.4	1
Q64.79	1
Q62.63	1
Q61.5	1
Q61.00	1
Q56.3	1
Q54.8	1
Q52.3	1
Q52.11	1
Q52.0	1
Q51.818	1
Q51.20	1
Q51.2	1
Q50.6	1
Q45.1	1
Q44.6	1
Q43.9	1
Q43.0	1
Q41.0	1
Q40.8	1
Q39.0	1
Q38.5	1
Q38.0	1
Q37.4	1
Q35.5	1
Q32.2	1
Q28.2	1
Q27.39	1
Q26.4	1
Q26.1	1
Q25.49	1
Q25.48	1
Q25.45	1
Q25.43	1
Q24.0	1
Q22.4	1
Q22.3	1
Q20.0	1
Q18.3	1
Q16.4	1
Q16.0	1
Q13.9	1
Q13.81	1
Q13.5	1
Q13.3	1
Q13.1	1
Q13.0	1
Q12.9	1
Q12.8	1
Q07.03	1
Q07.02	1
Q06.9	1
Q06.4	1
Q05.8	1
Q04.5	1
Q04.4	1
Q03.8	1
Q00.1	1
P78.81	1
K63.9	1
H42	1
D80.9	1
D23.9	1
759.9AA	1
759.89V	1
759.89ND	1
759.89FG	1
759.89EF	1
759.89EE	1
759.89CH	1
759.89AP	1
759.89AM	1
759.6HR	1
759.6DP	1
759.6DM	1
759.6C	1
759.2Q	1
759.1Q	1
759.0W	1
759.0S	1
757.9BR	1
757.9BH	1
757.6G	1
757.6AH	1
757.33U	1
757.33FB	1
757.33EY	1
757.33DQ	1
757.33CQ	1
757.33BE	1
757.32D	1
757.32BW	1
757.1AQ	1
756.89CA	1
756.89BY	1
756.89BW	1
756.83EL	1
756.59FN	1
756.4DP	1
756.4DN	1
756.4DM	1
756.4DG	1
756.4DD	1
756.4AQ	1
756.3Y	1
756.3V	1
756.19Y	1
756.19AA	1
756.16D	1
756.10W	1
756.10B	1
756.0JW	1
756.0J	1
756.0HR	1
756.0H	1
756.0FL	1
756.0EJ	1
756.0DH	1
755.67C	1
755.67AD	1
755.63AH	1
755.59W	1
755.57B	1
755.55Z	1
755.30Y	1
755.20H	1
755.13H	1
755.13G	1
755.00S	1
755.00H	1
754.89K	1
754.71F	1
754.70R	1
754.70AJ	1
754.69AE	1
754.61V	1
754.60F	1
754.53K	1
754.51D	1
754.51A	1
754.43Q	1
754.43D	1
754.33F	1
754.1L	1
754.0X	1
754.0G	1
754.0AP	1
753.9N	1
753.9AV	1
753.9AC	1
753.8AM	1
753.6AJ	1
753.4D	1
753.3L	1
753.3F	1
753.23D	1
753.19E	1
753.15N	1
753.15E	1
753.13B	1
753.10M	1
753.10E	1
753.10BE	1
753.10A	1
752.89CH	1
752.69B	1
752.64A	1
752.62E	1
752.51D	1
752.49AT	1
752.47F	1
752.47E	1
752.2P	1
751.8R	1
751.7L	1
751.7AJ	1
751.69J	1
751.69AV	1
751.62A	1
751.5BU	1
751.1W	1
751.1AK	1
750.3CE	1
750.29J	1
750.29H	1
750.10D	1
750.0B	1
749.21F	1
749.20M	1
749.02C	1
748.5AE	1
748.3DM	1
748.3CH	1
748.3CD	1
748.3CC	1
748.0A	1
747.81Z	1
747.81AQ	1
747.69S	1
747.60BG	1
747.60AL	1
747.60AC	1
747.49Y	1
747.49AK	1
747.42F	1
747.41C	1
747.21L	1
747.10K	1
747.10A	1
746.9AE	1
746.9A	1
746.81Y	1
746.7F	1
746.4A	1
746.1K	1
746.02AC	1
745.69CN	1
745.69AY	1
745.5BK	1
745.5BD	1
745.3B	1
745.2N	1
745.2G	1
745.11AL	1
744.47A	1
744.41AN	1
744.3V	1
744.02J	1
743.9R	1
743.65V	1
743.65AL	1
743.65AK	1
743.61P	1
743.57B	1
743.10Y	1
743.10P	1
743.00R	1
743.00F	1
743.00B	1
742.9AL	1
742.8F	1
742.4Q	1
742.4BH	1
742.4BB	1
742.4BA	1
742.2BF	1
741.93F	1
741.93E	1
741.90AH	1
741.00R	1
741.00C	1
777.8	1
757.2	1
757	1
756.56	1
756.54	1
756.52	1
756.13	1
755.9	1
755.65	1
755.62	1
755.57	1
755.56	1
755.55	1
755.51	1
755.4	1
755.36	1
755.33	1
755.31	1
755.27	1
755.26	1
755.2	1
755.14	1
754.59	1
754.5	1
754.44	1
754.42	1
754.41	1
754.35	1
753.17	1
753.16	1
752.47	1
752.46	1
752.45	1
752.42	1
752.41	1
752.39	1
752.3	1
752.2	1
752.1	1
751.62	1
751	1
750.6	1
750.25	1
750.13	1
749.25	1
749.04	1
748.9	1
748.8	1
747.83	1
747.82	1
747.61	1
747.42	1
747.11	1
746.2	1
746.09	1
744.03	1
744.01	1
743.69	1
743.55	1
743.51	1
743.47	1
743.46	1
743.45	1
743.44	1
743.43	1
743.42	1
743.39	1
743.32	1
743.21	1
743.11	1
743.06	1
743.03	1
742.53	1
741.01	1
740.1	1
569.9	1
365.44	1
279.1	1

## Sheet: Table S1b
Supplementary Table 1b ICD-9/10 categories of birth defects with cancers
BD/cancer	count
Q85.01/192	40
Q85.01/C71.9	37
Q85.01/C72.30	37
742.4/191.9	33
742.4/C71.9	33
Q85.01/C72.50	33
Q85.01/191.9	32
Q04.8/C71.9	29
Q04.8/191.9	25
Q85.01/191.8	25
742.4/191.8	24
Q85.00/192	21
Q85.00/C72.30	20
Q85.01/191	20
742.4/191.6	19
Q04.8/191.8	19
742.4/C71.6	18
Q04.8/C71.6	18
Q04.8/191.6	17
Q85.00/C71.9	16
Q85.00/C72.50	16
Q85.01/191.6	16
Q85.01/C71.6	15
742.4/191.1	14
759.89/C64.9	14
Q75.9/C71.9	14
Q85.00/191.9	14
Q85.01/C71.0	14
742.4/191	13
759.89/189	13
Q04.8/191.7	13
Q04.8/C71.7	13
Q75.9/191.9	13
Q89.8/C64.9	13
742.4/191.7	12
742.4/C71.7	12
756/191.9	12
Q63.8/C64.9	12
Q85.01/191.7	12
Q85.01/C71.7	12
Q89.8/189	12
742.3/191.9	11
742.3/C71.9	11
742.4/C71.1	11
Q04.8/191.1	11
Q04.8/C71.1	11
753.3/199.1	10
753.3/C64.9	10
756/C71.9	10
Q03.9/C71.9	10
Q04.8/191	10
Q04.8/C71.0	10
Q63.8/189	10
Q75.9/191.6	10
Q75.9/C71.6	10
Q85.01/191.1	10
Q85.01/199.1	10
Q85.01/C80.1	10
742.4/C71.0	9
753.3/189	9
753.3/C80.1	9
759.89/199.1	9
759.89/C80.1	9
Q03.9/191.9	9
Q63.8/C80.1	9
Q75.9/191.8	9
Q85.00/191	9
Q85.00/191.6	9
Q85.00/191.8	9
Q85.00/C71.6	9
Q89.8/C80.1	9
742.4/192	8
742.4/C80.1	8
752.51/C80.1	8
753.1/191.9	8
753.3/189.9	8
756/191.6	8
756/191.8	8
756/C71.6	8
757.39/193	8
Q53.9/C80.1	8
Q85.01/192.0S	8
Q85.01/192.0W	8
Q85.01/C71.1	8
Q89.8/199.1	8
742.4/199.1	7
742.4/C72.50	7
745.5/204	7
748.4/162.9	7
752.51/199.1	7
753.1/189	7
753.1/C64.9	7
753.1/C71.9	7
753.3/C74.90	7
756/192	7
756/C72.30	7
Q04.8/192	7
Q04.8/C72.50	7
Q04.8/C80.1	7
Q21.1/204	7
Q33.0/162.9	7
Q53.9/199.1	7
Q63.8/189.9	7
Q63.8/199.1	7
Q85.01/C72.31	7
Q85.01/C72.32	7
Q85.02/C71.9	7
745.5/C91.01	6
752.51/191.6	6
752.52/204	6
755.63/C80.1	6
756.1/191.9	6
756.1/C71.9	6
756/C72.50	6
756/C80.1	6
757.39/199.1	6
757.39/C80.1	6
Q04.8/199.1	6
Q21.1/C91.01	6
Q24.9/C80.1	6
Q53.9/191.6	6
Q63.8/197	6
Q63.8/C68.9	6
Q65.89/C80.1	6
Q75.9/C80.1	6
Q76.49/C71.9	6
Q82.8/193	6
Q85.00/192.0S	6
Q85.00/192.0W	6
Q85.00/199.1	6
Q85.00/C80.1	6
Q85.01/171.9	6
Q85.01/192.0X	6
Q85.01/C49.9	6
Q85.01/C72.0	6
Q85.02/191.8	6
741.9/192.2	5
741.9/194	5
741.9/C74.90	5
741/C71.9	5
742.3/191	5
742.3/191.7	5
742.3/192	5
742.3/C71.7	5
742.4/191.5	5
742.4/C72.30	5
743.3/204	5
743.61/190.1	5
743.61/C49.9	5
745.4/204	5
745.5/204.01	5
747.6/C71.9	5
748.4/163.9	5
752.51/192	5
752.51/C71.6	5
752.51/C72.30	5
752.51/C72.50	5
753.1/199.1	5
753.1/C80.1	5
753.29/C79.51	5
753.3/194	5
753.3/C68.9	5
754.7/199.1	5
755.63/199.1	5
755.69/191.9	5
756/191	5
756/191.1	5
757.32/199.1	5
757.39/191.9	5
757.39/C71.9	5
757.39/C73	5
759.89RV/189	5
759.89RV/C64.9	5
Q03.9/191	5
Q03.9/192	5
Q03.9/C72.50	5
Q04.8/C71.2	5
Q04.8/C72.0	5
Q04.8/C72.30	5
Q04.8/C79.31	5
Q10.0/190.1	5
Q10.0/C49.9	5
Q21.1/204.01	5
Q24.9/199.1	5
Q33.0/163.9	5
Q33.0/C34.90	5
Q34.9/C71.6	5
Q34.9/C80.1	5
Q53.9/192	5
Q53.9/C71.6	5
Q53.9/C72.30	5
Q53.9/C72.50	5
Q62.0/C79.51	5
Q63.8/202.8	5
Q63.8/C74.90	5
Q63.8/C78.00	5
Q65.89/199.1	5
Q74.2/199.1	5
Q74.2/C80.1	5
Q75.9/191.1	5
Q75.9/199.1	5
Q75.9/C72.50	5
Q76.49/191.9	5
Q82.5/C71.9	5
Q82.8/199.1	5
Q82.8/C71.9	5
Q82.8/C80.1	5
Q85.00/C71.0	5
Q85.00/C71.7	5
Q85.01/191.2	5
Q85.01/192.2	5
Q85.01/C74.90	5
Q85.02/192	5
Q85.02/C72.50	5
741.9/171.6	4
741.9/C67.9	4
741.9/C85.89	4
741/191.7	4
741/191.9	4
741/C71.7	4
742.3/191.8	4
742.3/192.0S	4
742.3/C72.30	4
742.3/C72.50	4
742.4/191.2	4
742.4/192.0S	4
742.4/192.2	4
742.4/194.4	4
742.4/C71.2	4
742.4/C71.5	4
742.4/C72.0	4
742.4/C79.31	4
742.9/191.9	4
742.9/C71.9	4
743.3/204.01	4
743.3/205	4
743.61/171	4
743.61/171.9	4
743.61/191.6	4
743.61/191.9	4
743.61/C49.0	4
743.61/C69.60	4
743.61/C71.6	4
743.61/C71.9	4
743.61/C80.1	4
743/C69.21	4
745.4/204.01	4
745.5/C80.1	4
745.5/C95.90	4
746.9/C80.1	4
747.4/204	4
747.4/208.9	4
747.6/191.8	4
748.3/C71.6	4
748.3/C80.1	4
748.4/C34.90	4
751.7/204	4
751.7/C91.01	4
752.51/204	4
752.51/204.01	4
752.51/C91.01	4
752.52/208.9	4
752.52/C80.1	4
752.61/189	4
752.69/204	4
753.1/162.9	4
753.1/163.9	4
753.1/192.2	4
753.1/204.01	4
753.1/C72.0	4
753.1/C74.90	4
753.29/199.1	4
753.29/C80.1	4
753.3/191.9	4
753.3/197	4
753.3/204.01	4
753/189	4
753/C64.9	4
754.7/208.9	4
754.7/C80.1	4
755.3/C64.9	4
755.67/204	4
755.69/192	4
755.69/C71.9	4
755.69/C72.30	4
755.69/C72.50	4
756.1/C71.6	4
756.4/199.1	4
756.4/C80.1	4
756.51/202.8	4
756/199.1	4
756/C71.0	4
757.32/204	4
757.32/C80.1	4
757.39/194	4
757.39/C71.6	4
759.2/193	4
759.6/193	4
759.89/171.8	4
759.89/204.01	4
759.89/205	4
759.89/C49.9	4
759.89/C91.01	4
759/199.1	4
759/205	4
759/C80.1	4
Q03.9/191.7	4
Q03.9/191.8	4
Q03.9/C71.0	4
Q03.9/C71.5	4
Q03.9/C71.7	4
Q03.9/C72.30	4
Q04.8/191.2	4
Q04.8/192.2	4
Q05.9/171.6	4
Q07.9/C71.9	4
Q10.0/171	4
Q10.0/171.9	4
Q10.0/191.6	4
Q10.0/C49.0	4
Q10.0/C69.60	4
Q10.0/C71.6	4
Q10.0/C80.1	4
Q15.9/C72.50	4
Q15.9/C80.1	4
Q21.0/202.8	4
Q21.0/204.01	4
Q21.0/205	4
Q21.0/C91.01	4
Q21.1/C95.90	4
Q33.3/C26.9	4
Q34.9/191	4
Q34.9/191.6	4
Q34.9/191.9	4
Q34.9/199.1	4
Q34.9/C71.9	4
Q53.9/204	4
Q55.22/204	4
Q55.22/208.9	4
Q55.22/C80.1	4
Q60.2/202.8	4
Q61.9/189	4
Q61.9/C64.9	4
Q74.2/192	4
Q74.2/204	4
Q74.2/C71.9	4
Q74.2/C72.30	4
Q74.2/C72.50	4
Q75.9/191	4
Q75.9/192	4
Q75.9/C71.0	4
Q75.9/C71.1	4
Q75.9/C72.30	4
Q78.0/202.8	4
Q82.5/191.9	4
Q82.5/193	4
Q82.5/204	4
Q82.8/194	4
Q82.8/C73	4
Q85.00/171.9	4
Q85.00/191.7	4
Q85.00/192.0X	4
Q85.01/171.8	4
Q85.01/191.5	4
Q85.01/191.9GK	4
Q85.01/198.3	4
Q85.01/C79.31	4
Q85.02/C72.30	4
Q85.09/192	4
Q85.8/193	4
Q87.89/191.9	4
Q87.89/C71.9	4
Q89.01/199.1	4
Q89.01/205	4
Q89.01/C80.1	4
Q89.2/193	4
Q89.8/171.8	4
Q89.8/204.01	4
Q89.8/205	4
Q89.8/C49.9	4
Q89.8/C91.01	4
741.9/171.5	3
741.9/199.1	3
741.9/202.8	3
741.9/C49.4	3
741.9/C72.0	3
741.9/C80.1	3
742.1/204.01	3
742.3/C71.0	3
742.3/C71.6	3
742.3/C72.9	3
742.4/171.9	3
742.4/191.6AP	3
742.4/198.3	3
742.4/205	3
742.4/C49.9	3
742.4/C75.3	3
742.59/192	3
742.59/C72.50	3
742.9/191.7	3
742.9/192	3
742.9/C72.30	3
742.9/C72.50	3
743.3/199.1	3
743.3/208.9	3
743.3/C80.1	3
743.31/191.6	3
743.31/204	3
743.61/171.9A	3
743.61/191	3
743.61/192	3
743.61/198.4	3
743.61/C69.20	3
743.61/C71.0	3
743.61/C72.50	3
743.61/C79.31	3
743.61/C79.49	3
743.9/191.9	3
743.9/C71.9	3
743.9/C72.50	3
744.3/171.9	3
744.3/191.9	3
744.3/C71.9	3
745.4/194	3
745.4/199.1	3
745.4/205	3
745.4/C91.00	3
745.4/C91.01	3
745.5/199.1	3
745.5/204.02	3
745.5/208.9	3
745.5/C91.00	3
746.4/191.8	3
746.4/C71.9	3
746.4/C91.01	3
746.6/191.6	3
746.6/191.9	3
746.6/199.1	3
746.6/C71.9	3
746.6/C80.1	3
746.6/C91.01	3
746.9/199.1	3
746.9/C49.9	3
747.6/191.9	3
747.6/199.1	3
747.6/204.01	3
747.6/C91.01	3
747.81/191.6	3
747.81/191.8	3
747.81/199.1	3
747.81/C71.9	3
747.81/C80.1	3
748.3/191	3
748.3/191.6	3
748.3/191.7	3
748.3/191.9	3
748.3/194	3
748.3/199.1	3
748.3/C71.7	3
748.3/C71.9	3
748.3/C74.90	3
748.4/189	3
748.4/C64.9	3
752.51/170.9	3
752.51/191.9	3
752.51/C71.9	3
752.51/C91.00	3
752.52/191.6	3
752.52/199.1	3
752.52/204.01	3
752.52/C91.00	3
752.52/C91.01	3
752.61/204	3
752.61/208.9	3
752.61/C64.9	3
752.61/C80.1	3
752.69/204.01	3
752.69/C91.01	3
753.1/189.9	3
753.1/191.6	3
753.1/191.8	3
753.1/194	3
753.1/C71.5	3
753.1/C71.6	3
753.12/202.8	3
753.15/189	3
753.15/C64.9	3
753.19/189	3
753.19/C64.9	3
753.29/171.9	3
753.29/194	3
753.29/C41.4	3
753.29/C49.5	3
753.29/C49.9	3
753.29/C74.90	3
753.29/C76.3	3
753.3/171.6	3
753.3/202.8	3
753.3/C64.1	3
753.3/C71.9	3
753.3/C78.00	3
753.3/C91.01	3
753.8/189.9	3
753.9/202.8	3
753.9/204	3
754.2/192.2	3
754.61/193	3
754.61/194	3
754.61/204	3
754.61/204.01	3
754.61/C74.90	3
754.7/194	3
754.7/C74.90	3
754.81/171.6	3
754.81/171.8	3
754.81/171.9	3
754.81/C49.5	3
754.81/C49.9	3
754/189	3
754/191.6	3
754/191.9	3
754/C64.9	3
754/C71.6	3
754/C80.1	3
755.6/199.1	3
755.6/C80.1	3
755.63/171.6	3
755.63/C91.01	3
755.69/191.6	3
755.69/C71.0	3
755.69/C71.6	3
755.69/C71.7	3
756.1/192.2	3
756.12/171.9	3
756.4/193	3
756.4/194	3
756.4/C74.90	3
756/189	3
756/191.2	3
756/C64.9	3
756/C71.1	3
757.32/204.01	3
757.32/205	3
757.32/C71.9	3
757.32/C74.90	3
757.32/C91.01	3
757.39/191.6	3
757.39/204.01	3
757.39/C74.90	3
757.39/C91.01	3
759.2/191.1	3
759.2/191.8	3
759.2/191.9	3
759.2/198.5	3
759.2/199.1	3
759.2/C71.6	3
759.2/C71.9	3
759.2/C79.51	3
759.2/C80.1	3
759.5/C71.9	3
759.89/155	3
759.89/171.6	3
759.89/171.9	3
759.89/191.6	3
759.89/197	3
759.89/C22.2	3
759.89/C22.8	3
759.89/C49.5	3
759.89/C64.2	3
759.89/C71.6	3
759.89/C71.9	3
759.89/C78.00	3
759.89/C92.00	3
759/C92.00	3
Q02/204.01	3
Q03.9/191.1	3
Q03.9/192.0S	3
Q03.9/C71.1	3
Q03.9/C71.6	3
Q03.9/C72.9	3
Q04.8/171.9	3
Q04.8/191.5	3
Q04.8/191.6AP	3
Q04.8/192.0S	3
Q04.8/198.3	3
Q04.8/C49.9	3
Q04.8/C71.5	3
Q04.8/C79.49	3
Q05.4/C71.9	3
Q05.9/171.5	3
Q05.9/191.9	3
Q05.9/192.2	3
Q05.9/194	3
Q05.9/202.8	3
Q05.9/C49.4	3
Q05.9/C67.9	3
Q05.9/C71.9	3
Q05.9/C74.90	3
Q05.9/C80.1	3
Q05.9/C85.89	3
Q06.8/192	3
Q06.8/C72.50	3
Q07.9/191.9	3
Q10.0/171.9A	3
Q10.0/191.9	3
Q10.0/198.4	3
Q10.0/C71.0	3
Q10.0/C71.9	3
Q10.0/C79.31	3
Q10.0/C79.49	3
Q10.3/191.8	3
Q10.3/C71.9	3
Q10.6/191.8	3
Q10.6/C71.9	3
Q10.7/191.8	3
Q10.7/C71.9	3
Q12.0/199.1	3
Q12.0/C80.1	3
Q15.0/191.6	3
Q15.0/C71.6	3
Q15.9/191.9	3
Q15.9/192	3
Q15.9/199.1	3
Q15.9/C49.9	3
Q15.9/C71.9	3
Q17.9/171.9	3
Q17.9/191.9	3
Q17.9/C71.9	3
Q21.0/192	3
Q21.0/C72.50	3
Q21.0/C92.00	3
Q21.1/204.02	3
Q21.1/C80.1	3
Q21.1/C91.00	3
Q23.1/191.8	3
Q23.1/C71.9	3
Q23.1/C91.01	3
Q23.3/191.6	3
Q23.3/191.9	3
Q23.3/C71.9	3
Q23.3/C91.01	3
Q24.9/170.9	3
Q24.9/204.01	3
Q24.9/C41.9	3
Q24.9/C49.9	3
Q24.9/C71.9	3
Q24.9/C91.01	3
Q25.0/204.01	3
Q25.0/C91.01	3
Q27.9/C71.9	3
Q28.3/191.6	3
Q28.3/191.8	3
Q28.3/C71.9	3
Q33.0/189	3
Q33.0/C64.9	3
Q34.9/191.7	3
Q34.9/194	3
Q34.9/C71.0	3
Q34.9/C71.7	3
Q34.9/C74.90	3
Q45.3/C91.01	3
Q53.10/192	3
Q53.10/C72.50	3
Q53.9/170.9	3
Q53.9/191.9	3
Q53.9/204.01	3
Q53.9/C71.9	3
Q53.9/C91.01	3
Q54.9/189	3
Q54.9/204	3
Q54.9/C80.1	3
Q55.22/199.1	3
Q61.02/C71.9	3
Q61.3/202.8	3
Q61.4/189	3
Q61.4/C64.9	3
Q61.9/191.9	3
Q62.0/171.9	3
Q62.0/194	3
Q62.0/199.1	3
Q62.0/C41.4	3
Q62.0/C49.5	3
Q62.0/C49.9	3
Q62.0/C74.90	3
Q62.0/C76.3	3
Q62.0/C80.1	3
Q62.39/171.9	3
Q62.39/199.1	3
Q62.39/C49.5	3
Q62.39/C49.9	3
Q62.39/C79.51	3
Q62.39/C80.1	3
Q63.8/171.6	3
Q63.8/191.9	3
Q63.8/198.89	3
Q63.8/204.01	3
Q63.8/C49.9	3
Q63.8/C64.1	3
Q63.8/C67.9	3
Q63.8/C71.9	3
Q63.8/C91.01	3
Q64.31/189	3
Q64.31/C64.9	3
Q64.9/199.1	3
Q64.9/202.8	3
Q64.9/204	3
Q64.9/204.01	3
Q64.9/C80.1	3
Q64.9/C91.01	3
Q65.89/171.6	3
Q65.89/C91.01	3
Q66.50/194	3
Q66.50/C71.9	3
Q66.50/C74.90	3
Q66.89/199.1	3
Q66.89/208.9	3
Q67.5/192.2	3
Q67.6/171.6	3
Q67.6/171.8	3
Q67.6/171.9	3
Q67.6/194	3
Q67.6/C49.5	3
Q67.6/C49.9	3
Q67.6/C74.90	3
Q67.6/C80.1	3
Q74.2/191.6	3
Q74.2/191.7	3
Q74.2/191.9	3
Q74.2/204.01	3
Q74.2/C71.6	3
Q74.2/C71.7	3
Q74.2/C74.90	3
Q74.2/C91.00	3
Q74.2/C91.01	3
Q75.9/189	3
Q75.9/191.7	3
Q75.9/C64.9	3
Q75.9/C71.7	3
Q76.0/C67.9	3
Q76.49/C72.50	3
Q82.5/199.1	3
Q82.5/204.01	3
Q82.5/C74.90	3
Q82.5/C80.1	3
Q82.5/C91.01	3
Q82.8/191.6	3
Q82.8/191.8	3
Q82.8/191.9	3
Q82.8/C71.6	3
Q82.8/C74.90	3
Q85.00/C49.9	3
Q85.00/C72.31	3
Q85.00/C72.32	3
Q85.01/171.6	3
Q85.01/194	3
Q85.01/C49.5	3
Q85.01/C71.2	3
Q85.01/C71.5	3
Q85.01/C72.59	3
Q85.02/191	3
Q85.02/191.1	3
Q85.02/191.6	3
Q85.02/191.9	3
Q85.02/C71.0	3
Q85.02/C71.1	3
Q85.02/C71.6	3
Q85.09/C72.30	3
Q85.09/C72.50	3
Q87.3/155	3
Q87.3/189	3
Q87.3/C22.2	3
Q87.3/C22.8	3
Q87.3/C64.9	3
Q87.89/199.1	3
Q87.89/C80.1	3
Q89.01/C92.00	3
Q89.2/199.1	3
Q89.2/C79.51	3
Q89.2/C80.1	3
Q89.8/155	3
Q89.8/171.9	3
Q89.8/C22.2	3
Q89.8/C22.8	3
Q89.8/C64.2	3
Q89.8/C71.9	3
Q89.8/C79.51	3
Q89.8/C92.00	3
Q25.5/205	2
Q25.5/C92.00	2
Q33.6/C26.9	2
Q60.5/202.8	2
R06.89/191.9	2
R06.89/C71.9	2
741.00AH/191.7	2
741.00AH/191.9	2
741.00AH/C71.7	2
741.00AH/C71.9	2
741.9/148.3	2
741.9/189	2
741.9/191.9	2
741.9/194.0BL	2
741.9/195.3	2
741.9/C13.2	2
741.9/C49.5	2
741.9/C64.2	2
741.9/C64.9	2
741.9/C71.9	2
741.9/C74.91	2
741.9/C74.92	2
741.9/C76.3	2
741.90P/C67.9	2
741/171	2
741/171.5	2
741/171.5P	2
741/171.6	2
741/171.8	2
741/171.9	2
741/184	2
741/192	2
741/192.0S	2
741/192.1	2
741/201.5	2
741/205.31	2
741/C49.0	2
741/C49.4	2
741/C49.5	2
741/C49.9	2
741/C52	2
741/C67.9	2
741/C70.0	2
741/C72.30	2
741/C72.50	2
741/C72.59	2
741/C80.1	2
741/C85.89	2
741/C92.31	2
742.1/204	2
742.1/C91.01	2
742.3/171.9	2
742.3/191.1	2
742.3/191.6	2
742.3/191.9GK	2
742.3/192.0V	2
742.3/192.9	2
742.3/199.1	2
742.3/202.8	2
742.3/C49.9	2
742.3/C71.1	2
742.3/C71.5	2
742.3/C80.1	2
742.3/C85.89	2
742.4/ C79.49	2
742.4/191.4	2
742.4/191.9GF	2
742.4/191.9GM	2
742.4/191.9JL	2
742.4/192.0X	2
742.4/194	2
742.4/198.5	2
742.4/201.9	2
742.4/202.8	2
742.4/204.01	2
742.4/C71.4	2
742.4/C74.90	2
742.4/C76.2	2
742.4/C79.49	2
742.4/C79.51	2
742.4/C79.52	2
742.4/C91.01	2
742.59/171.9	2
742.59/192.2	2
742.59/194	2
742.59/C49.9	2
742.59/C67.9	2
742.59/C72.0	2
742.59/C72.30	2
742.59/C74.90	2
742.59BC/192	2
742.59BC/C67.9	2
742.59BC/C72.30	2
742.59BC/C72.50	2
742.9/189	2
742.9/191.6	2
742.9/191.8	2
742.9/201.9	2
742.9/C64.9	2
742.9/C71.7	2
742.9/C79.31	2
742.9AV/201.9	2
743.00F/C69.21	2
743.1/C69.21	2
743.3/171	2
743.3/189	2
743.3/191.3	2
743.3/191.6	2
743.3/193	2
743.3/205.00BU	2
743.3/205.01	2
743.3/205.02	2
743.3/208	2
743.3/208.8	2
743.3/C49.0	2
743.3/C49.9	2
743.3/C64.9	2
743.3/C71.3	2
743.3/C91.00	2
743.3/C92.00	2
743.3/C92.01	2
743.3/C95.90	2
743.31/189	2
743.31/191.7	2
743.31/191.8	2
743.31/199.1	2
743.31/204.01	2
743.31/204.9	2
743.31/205	2
743.31/208	2
743.31/C64.9	2
743.31/C71.6	2
743.31/C71.7	2
743.31/C71.9	2
743.31/C80.1	2
743.35/190.1	2
743.35/205	2
743.59/C72.50	2
743.61/171.4	2
743.61/190.5	2
743.61/191.5	2
743.61/191.7	2
743.61/191.8	2
743.61/198.5	2
743.61/199.1	2
743.61/204	2
743.61/207.8	2
743.61/208	2
743.61/208.9	2
743.61/C41.9	2
743.61/C49.3	2
743.61/C69.21	2
743.61/C71.5	2
743.61/C71.7	2
743.61/C72.30	2
743.61/C79.51	2
743.61/C79.52	2
743.61B/171	2
743.61B/171.9	2
743.61B/171.9A	2
743.61B/190.1	2
743.61B/204	2
743.61B/207.8	2
743.61B/208	2
743.61B/208.9	2
743.61B/C49.0	2
743.61B/C49.9	2
743.61B/C69.60	2
743.63/155	2
743.63/200.1	2
743.63/202.8	2
743.63/C22.2	2
743.63/C22.8	2
743.65/204	2
743.9/191.6	2
743.9/192	2
743.9/199.1	2
743.9/C71.6	2
743.9/C72.30	2
743.9/C80.1	2
743/ C69.22	2
743/170.9	2
743/190.1	2
743/190.5	2
743/190.5AV	2
743/190.5B	2
743/C41.9	2
743/C69.20	2
743/C69.60	2
744.05/193	2
744.05M/193	2
744.1/C80.1	2
744.3/171.8	2
744.3/191.8	2
744.3/204.01	2
744.3/C49.9	2
744.3/C80.1	2
744.3/C91.01	2
744.42/202.8	2
744.42/205	2
744.47/205	2
744.89/194	2
744.89/194.0BL	2
744.89/C74.90	2
744.89/C80.1	2
745.3/202.8	2
745.4/192	2
745.4/202.8	2
745.4/205.01	2
745.4/205.9	2
745.4/206	2
745.4/C72.50	2
745.4/C74.90	2
745.4/C80.1	2
745.4/C92.00	2
745.4/C92.01	2
745.4/C92.11	2
745.4/C92.Z0	2
745.4/C95.90	2
745.4BY/205.9	2
745.5/191.6	2
745.5/204.00AS	2
745.5/205	2
745.5/205.9	2
745.5/208.91	2
745.5/C26.9	2
745.5/C71.6	2
745.5/C91.02	2
745.5/C92.00	2
745.5/C92.11	2
745.5/C95.91	2
745.8/199.1	2
745.8/C79.51	2
745.8/C80.1	2
745.9/205	2
745.9/206	2
746.01/202.8	2
746.01/205	2
746.01/C92.00	2
746.02/202.8	2
746.02/205.9	2
746.09/205.9	2
746.1/202.8	2
746.4/191.6	2
746.4/191.9	2
746.4/204.01	2
746.4/205	2
746.4/C71.6	2
746.6/171.5	2
746.6/191	2
746.6/191.2	2
746.6/191.7	2
746.6/191.8	2
746.6/204.01	2
746.6/C49.4	2
746.6/C71.2	2
746.6/C71.6	2
746.6/C71.7	2
746.81/191.9	2
746.81/202.8	2
746.81/C71.9	2
746.83/205.9	2
746.84/171.5	2
746.84/205.9	2
746.84/C49.4	2
746.87/201.9	2
746.89/155	2
746.89/202.8	2
746.89/C22.8	2
746.89/C71.9	2
746.9/170.9	2
746.9/171.8	2
746.9/191.6	2
746.9/191.9	2
746.9/202.8	2
746.9/205	2
746.9/C41.9	2
746.9/C49.4	2
746.9/C71.9	2
746.9/C92.00	2
747.1/170.5	2
747.1/191.9	2
747.1/204.01	2
747.1/C40.10	2
747.1/C71.9	2
747.1/C91.01	2
747.3/202.8	2
747.3/205.9	2
747.3/C26.9	2
747.31/205	2
747.31/C92.00	2
747.39/205	2
747.39/C92.00	2
747.4/204.00AS	2
747.4/204.01	2
747.4/208.90C	2
747.4/C91.00	2
747.4/C91.01	2
747.4/C91.Z0	2
747.4/C95.90	2
747.4/C95.91	2
747.6/173.5	2
747.6/191	2
747.6/191.6	2
747.6/194	2
747.6/194.4	2
747.6/199.1JW	2
747.6/204	2
747.6/C71.0	2
747.6/C74.90	2
747.6/C75.3	2
747.6/C80.1	2
747.61/204	2
747.61/208.9	2
747.62/191.9	2
747.62/C71.9	2
747.64/204	2
747.64/204.01	2
747.64/C91.01	2
747.69/205	2
747.81/191.9	2
747.81/193	2
747.81/194	2
747.81/194.4	2
747.81/C71.6	2
747.81/C74.90	2
747.81/C75.3	2
747/204.01	2
747/C91.01	2
748.1/171.8	2
748.1/171.9	2
748.1/C49.9	2
748.3/171.6	2
748.3/171.9	2
748.3/191.8	2
748.3/192	2
748.3/192.0W	2
748.3/193	2
748.3/194.0BL	2
748.3/195	2
748.3/198.5	2
748.3/C49.5	2
748.3/C49.9	2
748.3/C71.0	2
748.3/C72.50	2
748.3/C79.51	2
748.4/C26.9	2
748.4/C34.92	2
748.4/C38.4	2
748.4/C39.9	2
748.4/C79.31	2
748.4J/162.9	2
748.4J/163.9	2
748.4J/189	2
748.4J/C64.9	2
748.5/C26.9	2
748.6/C79.51	2
748.69/199.1	2
748.69/201.5	2
748.69/201.9	2
748.69/202.8	2
748.69/C80.1	2
749/155	2
749/204.01	2
749/C22.2	2
749/C22.8	2
75/199.1	2
75/202.8	2
75/205	2
75/206	2
75/C80.1	2
750.15/155	2
750.15/189	2
750.15/C22.2	2
750.15/C22.8	2
750.15/C64.9	2
750.29/204.01	2
750.29/205	2
750/141.3	2
750/189	2
750/191.6	2
750/191.9	2
750/199.1	2
750/C02.2	2
750/C64.9	2
750/C71.6	2
750/C71.9	2
750/C80.1	2
751.2/199.1	2
751.2/C80.1	2
751.4/205.9	2
751.5/193	2
751.5/195.3	2
751.5/199.1	2
751.5/C74.90	2
751.5/C76.3	2
751.5/C80.1	2
751.6/155	2
751.6/171.9	2
751.6/C22.8	2
751.61/202.83	2
751.61/C85.83	2
751.7/204.00AS	2
751.7/204.01	2
751.7/C91.00	2
751.7/C95.91	2
752.49/192	2
752.49/195.3	2
752.49/199.1	2
752.49/C56.9	2
752.49/C72.30	2
752.49/C74.90	2
752.49/C80.1	2
752.51/162.9	2
752.51/163.9	2
752.51/171.9	2
752.51/186	2
752.51/189	2
752.51/191	2
752.51/194	2
752.51/208.8	2
752.51/208.9	2
752.51/C41.9	2
752.51/C49.9	2
752.51/C62.00	2
752.51/C64.9	2
752.51/C71.0	2
752.51/C74.90	2
752.52/189	2
752.52/191.9	2
752.52/192	2
752.52/204.00AS	2
752.52/204.8	2
752.52/208.8	2
752.52/208.90C	2
752.52/208.91	2
752.52/C64.9	2
752.52/C71.6	2
752.52/C71.9	2
752.52/C72.30	2
752.52/C72.50	2
752.52/C95.00	2
752.52/C95.90	2
752.52/C95.91	2
752.61/194	2
752.61/197	2
752.61/199.1	2
752.61/208	2
752.61/208.91	2
752.61/C74.90	2
752.61/C91.00	2
752.61/C95.91	2
752.63/204	2
752.63/208	2
752.63/208.9	2
752.63/208.91	2
752.63/C95.91	2
752.64/204	2
752.64A/204	2
752.65/171.9	2
752.65/C49.9	2
752.69/C91.00	2
752.89/204	2
752.89/204.01	2
752.89/C91.01	2
752.9/162.9	2
752.9/163.9	2
752.9/200.2	2
752/199.1	2
752/C56.9	2
752/C80.1	2
753.0BM/189	2
753.0BM/201.9	2
753.0BM/C64.9	2
753.1/155	2
753.1/155.0X	2
753.1/155.2	2
753.1/160	2
753.1/162.5	2
753.1/162.8	2
753.1/162.9CJ	2
753.1/164.1	2
753.1/171.5	2
753.1/189.0CM	2
753.1/189.0FC	2
753.1/191.5	2
753.1/191.9EQ	2
753.1/198.5	2
753.1/205	2
753.1/208.01	2
753.1/208.9	2
753.1/C22.2	2
753.1/C22.8	2
753.1/C34.90	2
753.1/C38.4	2
753.1/C49.4	2
753.1/C64.1	2
753.1/C71.8	2
753.1/C72.30	2
753.1/C72.50	2
753.1/C91.01	2
753.1/C95.01	2
753.12/189	2
753.12/C64.9	2
753.12/C85.89	2
753.13/202.8	2
753.14/171.9	2
753.15/189.9	2
753.15/C68.9	2
753.19/162.9	2
753.19/163.9	2
753.19/191.8	2
753.19/204.01	2
753.2/189	2
753.2/C64.9	2
753.21/199.1	2
753.21/C80.1	2
753.22/199.1	2
753.22/204	2
753.22/204.01	2
753.22/C80.1	2
753.22/C91.01	2
753.29/ C79.52	2
753.29/170.6	2
753.29/171.6	2
753.29/198.5	2
753.29/204	2
753.29/204.01	2
753.29/205.9	2
753.29/C74.91	2
753.29/C74.92	2
753.29/C91.01	2
753.29A/199.1	2
753.29A/205.9	2
753.29A/C79.51	2
753.29A/C80.1	2
753.3/171.8	2
753.3/171.9	2
753.3/171.9A	2
753.3/189.0Z	2
753.3/191.6	2
753.3/201.9	2
753.3/204	2
753.3/C49.5	2
753.3/C49.9	2
753.3/C67.9	2
753.3/C71.6	2
753.3/C71.7	2
753.3/C76.3	2
753.4/C71.9	2
753.5/189	2
753.5/194	2
753.5/C64.9	2
753.5/C74.90	2
753.6/189.9	2
753.6/195.3	2
753.6/C74.90	2
753.6/C76.3	2
753.8/C67.9	2
753.8/C68.9	2
753.9/199.1	2
753.9/204.01	2
753.9/C80.1	2
753.9/C85.88	2
753.9/C85.89	2
753.9/C91.01	2
753/197	2
753/198.89	2
753/199.1	2
753/201.9	2
753/201.98	2
753/202.8	2
753/C78.00	2
753/C80.1	2
753/C81.98	2
753/C85.88	2
754.1/204	2
754.2/171.6	2
754.2/191.9	2
754.2/194	2
754.2/194.0BL	2
754.2/C71.9	2
754.2/C74.90	2
754.3/189.9	2
754.3/191	2
754.3/C64.9	2
754.3/C71.0	2
754.3/C72.30	2
754.3/C72.31	2
754.3/C72.50	2
754.42/204	2
754.53/204	2
754.53/208.9	2
754.6/194	2
754.6/C74.90	2
754.61/170	2
754.61/199.1	2
754.61/C71.9	2
754.61/C73	2
754.61/C80.1	2
754.61/C91.01	2
754.69/204	2
754.7/191.6	2
754.7/204	2
754.7/204.9	2
754.7/C64.9	2
754.7/C67.9	2
754.7/C71.6	2
754.70T/204	2
754.70T/204.9	2
754.70T/208.9	2
754.81/192	2
754.81/194	2
754.81/C72.30	2
754.81/C72.50	2
754.81/C74.90	2
754.81/C79.51	2
754.81/C80.1	2
754.82/191.6	2
754.82/192	2
754.82/199.1	2
754.82/C71.6	2
754.82/C71.9	2
754.82/C72.30	2
754.82/C72.50	2
754.82/C80.1	2
754/155	2
754/171	2
754/191.8	2
754/194	2
754/199.1	2
754/204	2
754/C71.9	2
754/C74.90	2
755.02/205.9	2
755.13/205.9	2
755.14/205.9	2
755.3/155	2
755.3/155.0X	2
755.3/155.2	2
755.3/171.5	2
755.3/171.6	2
755.3/171.8	2
755.3/189	2
755.3/199.1	2
755.3/C22.2	2
755.3/C22.8	2
755.3/C49.4	2
755.3/C49.5	2
755.3/C49.9	2
755.3/C80.1	2
755.36/C79.31	2
755.5/186	2
755.5/C62.00	2
755.6/171.6	2
755.6/194	2
755.6/194.0BL	2
755.6/C74.90	2
755.63/171.5	2
755.63/189.9	2
755.63/192.2	2
755.63/193	2
755.63/194	2
755.63/194.0BL	2
755.63/197.6	2
755.63/198.5	2
755.63/204	2
755.63/205.9	2
755.63/C49.4	2
755.63/C49.5	2
755.63/C71.9	2
755.63/C72.30	2
755.63/C74.90	2
755.63/C79.51	2
755.63/C79.52	2
755.67/194	2
755.67/199.1	2
755.67/202.8	2
755.67/204.01	2
755.67/207.8	2
755.67/208.8	2
755.67/208.9	2
755.67/C74.90	2
755.67/C80.1	2
755.67/C91.00	2
755.67/C91.01	2
755.67/C95.00	2
755.69/191	2
755.69/191.1	2
755.69/191.7	2
755.69/192.0S	2
755.69/199.1	2
755.69/C71.1	2
755.69/C74.90	2
755.69/C79.31	2
755.69/C80.1	2
755.69BD/191.6	2
755.69BD/191.7	2
755.69BD/191.9	2
755.69BD/192	2
755.69BD/199.1	2
755.69BD/C71.6	2
755.69BD/C71.7	2
755.69BD/C71.9	2
755.69BD/C72.30	2
755.69BD/C72.50	2
755.69BD/C79.31	2
755.69BD/C80.1	2
756.1/148.3	2
756.1/191.6	2
756.1/191.8	2
756.1/C13.2	2
756.1/C72.0	2
756.12/171.9EQ	2
756.12/191.6	2
756.12/193	2
756.12/194	2
756.12/C47.9	2
756.12/C49.9	2
756.12/C71.6	2
756.19/191.2	2
756.19/192	2
756.19/193	2
756.19/194	2
756.19/199.1	2
756.19/C71.2	2
756.19/C71.9	2
756.19/C72.50	2
756.19/C74.90	2
756.19/C80.1	2
756.3/205	2
756.3/C79.31	2
756.3/C79.51	2
756.4/170.9	2
756.4/194.0BL	2
756.4/205	2
756.4/C71.9	2
756.4/C73	2
756.4/C85.89	2
756.4CR/205	2
756.5/189	2
756.5/C64.9	2
756.51/204	2
756.51/207.8	2
756.51/208.8	2
756.51/208.9	2
756.51/C85.81	2
756.51/C85.89	2
756.83/C72.50	2
756.89/194	2
756.89/C80.1	2
756/155	2
756/170	2
756/171	2
756/190.1	2
756/191.4	2
756/191.7	2
756/192.2	2
756/193	2
756/205.9	2
756/C22.2	2
756/C41.0	2
756/C49.0	2
756/C49.9	2
756/C67.9	2
756/C69.60	2
756/C71.2	2
756/C71.4	2
756/C71.7	2
756/C72.0	2
756/C79.31	2
757.1/191.8	2
757.1/191.9	2
757.1/202.8	2
757.1/C71.9	2
757.32/191.9	2
757.32/193	2
757.32/205.01	2
757.32BW/193	2
757.33/204.01	2
757.39/191	2
757.39/191.8	2
757.39/204	2
757.39/C71.0	2
757.39/C79.51	2
757.39/C80.0	2
757.39/C85.89	2
757.39/C95.91	2
757.4/C79.51	2
757.6/193	2
757.6G/193	2
759.2/189	2
759.2/191	2
759.2/191.3	2
759.2/191.6	2
759.2/191.7	2
759.2/193A	2
759.2/198.4	2
759.2/C49.9	2
759.2/C64.9	2
759.2/C68.9	2
759.2/C71.0	2
759.2/C71.1	2
759.2/C71.7	2
759.2/C73	2
759.2/C79.49	2
759.2/C79.52	2
759.2/C79.9	2
759.5/164.1	2
759.5/189.9	2
759.5/C49.9	2
759.6/162.9	2
759.6/163.9	2
759.6/C71.9	2
759.6/C73	2
759.7/192	2
759.7/C72.50	2
759.89/155.2	2
759.89/170.9	2
759.89/171.5	2
759.89/183	2
759.89/191.9	2
759.89/192	2
759.89/205.01	2
759.89/205.9	2
759.89/C41.9	2
759.89/C49.4	2
759.89/C56.9	2
759.89/C72.50	2
759.89/C79.31	2
759.89/C79.51	2
759.89/C92.01	2
759.89AJ/155	2
759.89AJ/C22.2	2
759.89AJ/C22.8	2
759.9/191.9	2
759.9/199.1	2
759.9/C71.9	2
759.9/C80.1	2
759/202.1	2
759/202.7	2
759/202.8	2
759/205.9	2
759/208.9	2
Q02/171.6	2
Q02/C49.5	2
Q02/C49.9	2
Q02/C79.51	2
Q02/C91.01	2
Q03.9/190.5	2
Q03.9/191.5	2
Q03.9/191.6	2
Q03.9/192.9	2
Q03.9/200.1	2
Q03.9/C69.20	2
Q03.9/C72.0	2
Q03.9/C85.89	2
Q04.3/192	2
Q04.3/C72.50	2
Q04.8/ C79.49	2
Q04.8/191.4	2
Q04.8/191.9JL	2
Q04.8/192.0X	2
Q04.8/194	2
Q04.8/194.4	2
Q04.8/198.5	2
Q04.8/201.9	2
Q04.8/204.01	2
Q04.8/205	2
Q04.8/C71.4	2
Q04.8/C72.9	2
Q04.8/C74.90	2
Q04.8/C75.3	2
Q04.8/C76.2	2
Q04.8/C79.51	2
Q04.8/C79.52	2
Q04.8/C91.01	2
Q04.9/201.9	2
Q05.4/191.7	2
Q05.4/191.9	2
Q05.4/C67.9	2
Q05.4/C71.7	2
Q05.7/C72.0	2
Q05.9/191.7	2
Q05.9/195.3	2
Q05.9/199.1	2
Q05.9/C49.5	2
Q05.9/C71.7	2
Q05.9/C72.0	2
Q05.9/C76.3	2
Q06.8/171.9	2
Q06.8/192.2	2
Q06.8/194	2
Q06.8/C49.9	2
Q06.8/C67.9	2
Q06.8/C71.6	2
Q06.8/C71.9	2
Q06.8/C72.0	2
Q06.8/C72.30	2
Q06.8/C74.90	2
Q07.00/201.5	2
Q07.9/191.7	2
Q07.9/192	2
Q07.9/C71.6	2
Q07.9/C71.7	2
Q07.9/C72.30	2
Q07.9/C72.50	2
Q07.9/C79.31	2
Q10.0/171.4	2
Q10.0/191	2
Q10.0/191.5	2
Q10.0/191.7	2
Q10.0/191.8	2
Q10.0/192	2
Q10.0/198.5	2
Q10.0/199.1	2
Q10.0/204	2
Q10.0/207.8	2
Q10.0/208	2
Q10.0/208.9	2
Q10.0/C49.3	2
Q10.0/C69.20	2
Q10.0/C71.5	2
Q10.0/C71.7	2
Q10.0/C72.50	2
Q10.0/C79.51	2
Q10.0/C79.52	2
Q10.3/155	2
Q10.3/190.5	2
Q10.3/191.9	2
Q10.3/192	2
Q10.3/200.1	2
Q10.3/202.8	2
Q10.3/C22.2	2
Q10.3/C22.8	2
Q10.3/C49.9	2
Q10.3/C69.20	2
Q10.3/C72.30	2
Q10.3/C72.50	2
Q10.5/204	2
Q10.6/191.9	2
Q10.7/191.9	2
Q11.1/190.1	2
Q11.1/C69.21	2
Q11.1/C69.60	2
Q11.2/190.5	2
Q11.2/C69.20	2
Q11.2/C69.21	2
Q12.0/171	2
Q12.0/189	2
Q12.0/191.3	2
Q12.0/191.6	2
Q12.0/191.7	2
Q12.0/191.8	2
Q12.0/194	2
Q12.0/204	2
Q12.0/204.01	2
Q12.0/204.9	2
Q12.0/205	2
Q12.0/208	2
Q12.0/C49.0	2
Q12.0/C49.20	2
Q12.0/C49.9	2
Q12.0/C64.9	2
Q12.0/C71.3	2
Q12.0/C71.6	2
Q12.0/C71.7	2
Q12.0/C71.9	2
Q12.0/C74.90	2
Q14.8/C72.50	2
Q15.0/191.9	2
Q15.0/199.1	2
Q15.0/C71.9	2
Q15.0/C80.1	2
Q15.9/171.9	2
Q15.9/188.9	2
Q15.9/191.6	2
Q15.9/194	2
Q15.9/C67.9	2
Q15.9/C69.20	2
Q15.9/C71.6	2
Q15.9/C72.30	2
Q15.9/C74.90	2
Q16.5/193	2
Q17.9/171.8	2
Q17.9/191.8	2
Q17.9/204.01	2
Q17.9/C49.9	2
Q17.9/C80.1	2
Q17.9/C91.01	2
Q18.0/202.8	2
Q18.0/205	2
Q18.1/205	2
Q20.1/146.9	2
Q20.1/201.42	2
Q20.1/201.92	2
Q20.1/C10.9	2
Q20.1/C81.42	2
Q20.1/C81.92	2
Q20.3/202.8	2
Q20.4/202.8	2
Q21.0/189	2
Q21.0/191	2
Q21.0/191.6	2
Q21.0/191.8	2
Q21.0/191.9	2
Q21.0/194	2
Q21.0/199.1	2
Q21.0/204	2
Q21.0/205.01	2
Q21.0/205.9	2
Q21.0/206	2
Q21.0/C64.9	2
Q21.0/C71.0	2
Q21.0/C71.6	2
Q21.0/C71.9	2
Q21.0/C72.30	2
Q21.0/C74.90	2
Q21.0/C80.1	2
Q21.0/C85.89	2
Q21.0/C91.00	2
Q21.0/C92.01	2
Q21.0/C92.11	2
Q21.0/C92.Z0	2
Q21.0/C95.90	2
Q21.1/191.6	2
Q21.1/199.1	2
Q21.1/204.00AS	2
Q21.1/205	2
Q21.1/205.9	2
Q21.1/208.9	2
Q21.1/208.91	2
Q21.1/C26.9	2
Q21.1/C71.6	2
Q21.1/C91.02	2
Q21.1/C92.00	2
Q21.1/C92.11	2
Q21.1/C95.91	2
Q21.8/199.1	2
Q21.8/C79.51	2
Q21.8/C80.1	2
Q21.9/205	2
Q21.9/206	2
Q22.0/202.8	2
Q22.1/202.8	2
Q22.1/205.9	2
Q22.3/205.9	2
Q22.5/205.9	2
Q22.6/205.9	2
Q22.8/202.8	2
Q23.1/191.6	2
Q23.1/191.9	2
Q23.1/204.01	2
Q23.1/205	2
Q23.1/C71.6	2
Q23.3/191.2	2
Q23.3/191.7	2
Q23.3/191.8	2
Q23.3/199.1	2
Q23.3/204.01	2
Q23.3/C71.2	2
Q23.3/C71.6	2
Q23.3/C71.7	2
Q23.3/C80.1	2
Q23.4/202.8	2
Q24.3/205.9	2
Q24.4/191.9	2
Q24.4/202.8	2
Q24.4/C71.9	2
Q24.8/201.9	2
Q24.9/157.4	2
Q24.9/170.7	2
Q24.9/171.8	2
Q24.9/191.6	2
Q24.9/191.9	2
Q24.9/194	2
Q24.9/202.8	2
Q24.9/204	2
Q24.9/205	2
Q24.9/C25.4	2
Q24.9/C40.20	2
Q24.9/C40.22	2
Q24.9/C49.4	2
Q24.9/C74.90	2
Q24.9/C92.00	2
Q24.9/C96.6	2
Q25.0/202.8	2
Q25.0/205.01	2
Q25.0/205.9	2
Q25.0/C92.01	2
Q25.1/191.9	2
Q25.1/204.01	2
Q25.1/C71.9	2
Q25.1/C91.01	2
Q25.29/171.5	2
Q25.29/171.5P	2
Q25.29/171.6	2
Q25.29/171.8	2
Q25.29/171.9	2
Q25.29/184	2
Q25.29/191.7	2
Q25.29/191.9	2
Q25.29/192	2
Q25.29/192.0S	2
Q25.29/204.01	2
Q25.29/C49.4	2
Q25.29/C49.5	2
Q25.29/C49.9	2
Q25.29/C52	2
Q25.29/C71.7	2
Q25.29/C71.9	2
Q25.29/C72.30	2
Q25.29/C72.50	2
Q25.29/C91.01	2
Q25.29/C96.6	2
Q26.9/204	2
Q26.9/208.9	2
Q27.33/204	2
Q27.33/208.9	2
Q27.33/C95.91	2
Q27.8/204.01	2
Q27.8/C71.9	2
Q27.8/C91.01	2
Q27.9/191.8	2
Q27.9/191.9	2
Q27.9/204.01	2
Q27.9/C91.01	2
Q28.3/191.9	2
Q28.3/194	2
Q28.3/194.4	2
Q28.3/199.1	2
Q28.3/C71.6	2
Q28.3/C74.90	2
Q28.3/C75.3	2
Q28.3/C80.1	2
Q30.8/171.8	2
Q30.8/171.9	2
Q30.8/C49.9	2
Q31.5/194	2
Q31.5/199.1	2
Q31.5/C74.90	2
Q31.5/C80.1	2
Q33.0/171.4	2
Q33.0/199.1	2
Q33.0/C26.9	2
Q33.0/C34.92	2
Q33.0/C38.4	2
Q33.0/C39.9	2
Q33.0/C49.3	2
Q33.0/C76.1	2
Q33.0/C79.51	2
Q33.0/C80.1	2
Q33.3/ C76.2	2
Q33.3/159.8	2
Q33.3/C76.2	2
Q33.6/C26.9	2
Q33.8/199.1	2
Q33.8/201.5	2
Q33.8/201.9	2
Q33.8/202.8	2
Q33.8/C80.1	2
Q33.9/C79.51	2
Q34.9/191.8	2
Q34.9/192	2
Q34.9/192.0W	2
Q34.9/193	2
Q34.9/194.0BL	2
Q34.9/195	2
Q34.9/198.5	2
Q34.9/204	2
Q34.9/208.91	2
Q34.9/C72.50	2
Q34.9/C76.2	2
Q34.9/C79.51	2
Q34.9/C95.91	2
Q35.9/186	2
Q35.9/C62.00	2
Q38.1/141.3	2
Q38.1/189	2
Q38.1/191.6	2
Q38.1/191.9	2
Q38.1/199.1	2
Q38.1/C02.2	2
Q38.1/C64.9	2
Q38.1/C71.6	2
Q38.1/C71.9	2
Q38.1/C80.1	2
Q38.2/155	2
Q38.2/189	2
Q38.2/C22.2	2
Q38.2/C22.8	2
Q38.2/C64.9	2
Q38.8/204.01	2
Q38.8/205	2
Q39.1/199.1	2
Q39.1/C80.1	2
Q41.9/194	2
Q41.9/C74.90	2
Q42.8/C67.9	2
Q43.3/205.9	2
Q43.8/195.3	2
Q43.8/199.1	2
Q43.8/C74.90	2
Q43.8/C76.3	2
Q43.8/C80.1	2
Q44.1/155	2
Q44.1/194	2
Q44.1/194.0BL	2
Q44.1/194.1	2
Q44.1/198.5	2
Q44.1/C22.8	2
[truncated: 11,135 more rows]
