# Supplementary material for: Copy number variations contribute to malignant tumor development in children with serious birth defects
Source: Mol Oncol. 2024 Aug 14;19(3):899–912. doi: 10.1002/1878-0261.13718 (PMC11887664; doi:10.1002/1878-0261.13718)
Supplement: Supplementary file 2 — Table S2. Copy number variations (CNVs) for individuals in this study. [file MOL2-19-899-s002.xlsx]

## Sheet: suppl_1
Supplementary Table 2. CNVs for individuals in this study
chr	Start_pos(hg38)	End_pos(hg38)	TYPE	phenotype
chr13	83527998	83584531	DEL	controls
chr3	151793742	151833275	DEL	controls
chr4	156038186	156052837	DEL	controls
chr7	17346508	17590170	DUP	controls
chrX	155641397	155958260	DUP	controls
chrX	155803602	155987153	DUP	controls
chr1	74183072	74198155	DUP	controls
chr10	46106664	46283239	DUP	controls
chr11	48727095	55125591	DUP	controls
chr11	50378092	50396099	DUP	controls
chr13	57027098	57091376	DUP	controls
chr13	57033104	57076267	DUP	controls
chr13	57033082	57076255	DEL	controls
chr13	83527998	83584531	DEL	controls
chr19	23872778	23967771	DEL	controls
chr19	23873140	23968300	DUP	controls
chr20	29983847	30140242	DEL	controls
chr3	56573699	56587557	DEL	controls
chr3	90499104	90597772	DEL	controls
chr3	90498581	90598138	DUP	controls
chr5	113990902	114001020	DEL	controls
chr6	58432458	61307814	DUP	controls
chr7	86602001	86615968	DEL	controls
chr7	133390519	133444134	DUP	controls
chr8	32822374	32833744	DEL	controls
chr9	21257946	21280549	DUP	controls
chr1	193654116	193666600	DEL	BD-only
chr10	46106667	46283224	DUP	BD-only
chr10	69521275	69531322	DEL	BD-only
chr12	34103099	34114160	DEL	BD-only
chr16	34900072	34946738	DEL	BD-only
chr19	23873140	23968287	DUP	BD-only
chr19	53099173	53128929	DEL	BD-only
chr3	149123367	149138130	DEL	BD-only
chr5	9901155	9925445	DEL	BD-only
chr6	142666263	142686008	DUP	BD-only
chr11	48727094	55125572	DUP	BD-only
chr11	62325418	62389620	DUP	BD-only
chr12	61807017	61817180	DEL	BD-only
chr17	21926052	21965296	DUP	BD-only
chr17	75673499	75689697	DUP	BD-only
chr19	23322951	23468186	DUP	BD-only
chr19	27363545	27397921	DEL	BD-only
chr19	53442734	53480338	DUP	BD-only
chr20	36293654	36304008	DEL	BD-only
chr3	76034578	76046891	DEL	BD-only
chr4	90964406	90978589	DEL	BD-only
chr5	156150181	156164398	DEL	BD-only
chr5	166411878	166422961	DEL	BD-only
chr6	4569024	33460223	DEL	BD-only
chr6	52786070	52826658	DUP	BD-only
chr6	58432471	61307809	DUP	BD-only
chr6	67061783	68532311	DUP	BD-only
chr6	77155376	77166036	DEL	BD-only
chr7	119734483	119746561	DEL	BD-only
chr7	142060029	142086493	DUP	BD-only
chr9	514141	527932	DEL	BD-only
chrX	155641405	155958216	DUP	BD-only
chrX	155803622	155987118	DUP	BD-only
chr1	153071218	153094211	DUP	BD-only
chr10	46106665	46283245	DUP	BD-only
chr11	48727094	55125592	DUP	BD-only
chr15	64428971	64441492	DUP	BD-only
chr19	23873142	23968310	DUP	BD-only
chr20	29983846	30140241	DEL	BD-only
chr3	90499100	90597560	DEL	BD-only
chr3	90498567	90598138	DUP	BD-only
chr3	151793742	151833275	DEL	BD-only
chr6	32648173	32751232	DEL	BD-only
chr6	52786066	52826659	DUP	BD-only
chr6	58432469	61307809	DUP	BD-only
chr7	142461136	142498232	DUP	BD-only
chr8	57203827	57215317	DUP	BD-only
chr8	128738986	128752585	DEL	BD-only
chrX	140075558	140138862	DUP	BD-only
chr10	56752518	56767225	DEL	BD-only
chr11	51142532	53716742	DUP	BD-only
chr12	131245689	131344295	DEL	BD-only
chr14	85991377	86023242	DEL	BD-only
chr21	33829632	33975698	DUP	BD-only
chr22	22348886	22398254	DUP	BD-only
chr3	90498562	90598141	DUP	BD-only
chr3	113157756	113175001	DUP	BD-only
chr4	107142038	107154889	DEL	BD-only
chr6	58432475	61307790	DUP	BD-only
chr6	58433293	61307772	DEL	BD-only
chr8	30070059	30082847	DEL	BD-only
chr9	22604778	22665941	DEL	BD-only
chrX	52862956	55652522	DEL	BD-only
chrX	140075578	140138866	DUP	BD-only
chr10	46106668	46283240	DUP	BD-only
chr10	85577978	85594309	DEL	BD-only
chr17	15140582	15155401	DEL	BD-only
chr19	22049532	22061032	DEL	BD-only
chr19	23873146	23968312	DUP	BD-only
chr19	53099179	53128926	DEL	BD-only
chr20	29983847	30140239	DEL	BD-only
chr3	90499112	90597772	DEL	BD-only
chr3	90498561	90598137	DUP	BD-only
chr3	162495917	162517809	DEL	BD-only
chr5	17639132	17651610	DEL	BD-only
chr5	20084978	20113956	DUP	BD-only
chr6	29798442	29954808	DEL	BD-only
chr7	91401768	91413268	DEL	BD-only
chr8	2202907	2213932	DEL	BD-only
chr8	77442759	77470680	DUP	BD-only
chr8	91103279	91173392	DEL	BD-only
chrX	155641405	155958265	DUP	BD-only
chrX	155803602	155987152	DUP	BD-only
chr10	24234083	24257942	DUP	BD-only
chr10	121010184	121027986	DEL	BD-only
chr11	25680721	25699360	DEL	BD-only
chr11	55011916	55032716	DUP	BD-only
chr13	57178239	57214728	DEL	BD-only
chr19	23873146	23968302	DUP	BD-only
chr2	6158161	6168587	DEL	BD-only
chr2	241996576	242010629	DEL	BD-only
chr3	90498570	90598141	DUP	BD-only
chr3	105204047	105215594	DEL	BD-only
chr6	76572300	76648918	DUP	BD-only
chr7	34856140	34874164	DEL	BD-only
chr7	48352125	48362275	DEL	BD-only
chr7	142060033	142086475	DUP	BD-only
chr7	142060779	142087008	DEL	BD-only
chr8	76097351	76116622	DUP	BD-only
chrX	155641405	155958264	DUP	BD-only
chrX	155803603	155987148	DUP	BD-only
chr10	46106663	46283239	DUP	controls
chr10	50323968	51557021	DUP	controls
chr16	25055253	25126496	DUP	controls
chr19	23872812	23967784	DEL	controls
chr19	23873144	23968313	DUP	controls
chr22	22348894	22398254	DUP	controls
chr3	90498569	90598136	DUP	controls
chr4	133936853	134070094	DEL	controls
chr5	36342083	36358831	DEL	controls
chr6	58432467	61307790	DUP	controls
chr8	142877825	142915751	DEL	controls
chrX	155641398	155958265	DUP	controls
chr10	46106679	46283242	DUP	controls
chr11	48727094	55125598	DUP	controls
chr14	106495061	106506351	DEL	controls
chr20	29983842	30140236	DEL	controls
chr3	90498566	90598141	DUP	controls
chr3	98140808	98183497	DUP	controls
chr6	52786068	52826655	DUP	controls
chr6	58432463	61307793	DUP	controls
chr8	14697741	14788299	DEL	controls
chr10	46106668	46283235	DUP	controls
chr11	80426111	80438155	DEL	controls
chr19	23873142	23968308	DUP	controls
chr2	146105053	146119296	DEL	controls
chr20	14800797	14846838	DEL	controls
chr3	90498565	90598141	DUP	controls
chr6	29798073	29954610	DUP	controls
chr6	128616935	128649448	DUP	controls
chr10	46106668	46283238	DUP	controls
chr10	107422901	107433045	DEL	controls
chr2	17038561	17059237	DEL	controls
chr2	201867748	201878303	DUP	controls
chr3	164392951	164433356	DEL	controls
chrX	52862975	55652521	DEL	controls
chrX	140075558	140138860	DUP	controls
chr10	46106680	46283241	DUP	BD-cancer
chr11	49817788	49852487	DUP	BD-cancer
chr11	55189409	55205370	DEL	BD-cancer
chr14	61496855	61517327	DEL	BD-cancer
chr15	31062999	31099445	DEL	BD-cancer
chr18	79096646	79110352	DEL	BD-cancer
chr19	23873146	23968296	DUP	BD-cancer
chr2	6158161	6168587	DEL	BD-cancer
chr2	33658420	33676000	DEL	BD-cancer
chr2	56484881	56527373	DEL	BD-cancer
chr3	90498563	90598137	DUP	BD-cancer
chr3	95980247	95995925	DEL	BD-cancer
chr3	144562682	144573743	DEL	BD-cancer
chr4	97813599	97945901	DUP	BD-cancer
chr6	29798454	29954812	DEL	BD-cancer
chr6	162139923	162173354	DEL	BD-cancer
chrX	155641405	155958265	DUP	BD-cancer
chr1	210428015	210440840	DEL	BD-only
chr11	90106345	90119605	DUP	BD-only
chr12	116732315	116795144	DUP	BD-only
chr18	20611783	20631062	DEL	BD-only
chr19	23873142	23968308	DUP	BD-only
chr20	29983848	30140240	DEL	BD-only
chr3	90498593	90598122	DUP	BD-only
chr6	58433286	61307771	DEL	BD-only
chr6	78170141	78189161	DEL	BD-only
chr7	112301711	112323091	DEL	BD-only
chrX	140075557	140138859	DUP	BD-only
chr10	46106663	46283241	DUP	BD-cancer
chr11	51142500	53716751	DUP	BD-cancer
chr13	16010553	16021689	DUP	BD-cancer
chr14	46279932	46301413	DEL	BD-cancer
chr14	85819098	85846519	DEL	BD-cancer
chr16	35338425	35426792	DUP	BD-cancer
chr18	15754746	20640672	DUP	BD-cancer
chr19	23873142	23968303	DUP	BD-cancer
chr19	53442745	53480340	DUP	BD-cancer
chr20	29983844	30140253	DEL	BD-cancer
chr3	39886	89714	DUP	BD-cancer
chr3	90498575	90598138	DUP	BD-cancer
chr5	124659774	124671618	DEL	BD-cancer
chr6	58433293	61307772	DEL	BD-cancer
chrY	8335905	8549937	DUP	BD-cancer
chr11	51142482	53716749	DUP	BD-only
chr14	105630568	105649483	DUP	BD-only
chr2	164993645	165008797	DEL	BD-only
chr20	17766766	17778151	DEL	BD-only
chr20	60536614	60549809	DEL	BD-only
chr3	90498574	90598139	DUP	BD-only
chr6	58432487	61307790	DUP	BD-only
chr8	57204036	57215335	DUP	BD-only
chr10	94652519	94679841	DUP	BD-only
chr13	113808903	113835333	DUP	BD-only
chr19	23872815	23967790	DEL	BD-only
chr20	29983846	30140241	DEL	BD-only
chr3	90498593	90598111	DUP	BD-only
chr5	17618767	17645437	DEL	BD-only
chr6	58432472	61307792	DUP	BD-only
chr6	73492888	73591166	DEL	BD-only
chr7	142461133	142498205	DUP	BD-only
chr8	142877836	142915747	DEL	BD-only
chr10	46106669	46283243	DUP	controls
chr12	7798693	7905578	DEL	controls
chr14	105630574	105649476	DUP	controls
chr20	29983847	30140236	DEL	controls
chr3	90498575	90598140	DUP	controls
chr4	162249489	162262330	DEL	controls
chr6	31388622	31485720	DUP	controls
chr6	32648191	32751213	DEL	controls
chr6	58432458	61307790	DUP	controls
chr8	57204013	57215291	DUP	controls
chr10	44713179	44864432	DUP	BD-only
chr11	84115335	84134191	DUP	BD-only
chr12	79138558	79183442	DUP	BD-only
chr14	38580794	38646351	DUP	BD-only
chr16	6826327	6877226	DEL	BD-only
chr3	90498571	90598137	DUP	BD-only
chr3	113852816	113901289	DEL	BD-only
chr3	166803359	166816463	DUP	BD-only
chr6	52786073	52826659	DUP	BD-only
chr8	142877834	142915748	DEL	BD-only
chrX	52862972	55652522	DEL	BD-only
chr11	48727095	55125577	DUP	controls
chr11	51125116	52308269	DEL	controls
chr11	51142482	53716745	DUP	controls
chr11	54750683	54783910	DEL	controls
chr11	97392497	97402678	DEL	controls
chr12	98002738	98019812	DUP	controls
chr18	11792170	11811875	DUP	controls
chr19	23873149	23968304	DUP	controls
chr3	90498592	90598136	DUP	controls
chr3	98154272	98212355	DUP	controls
chr5	43665786	43824547	DUP	controls
chr6	58432484	61307804	DUP	controls
chr7	3255309	3308139	DUP	controls
chr7	142461135	142498227	DUP	controls
chrX	52862966	55652522	DEL	controls
chrX	140075557	140138867	DUP	controls
chr11	48727095	55125594	DUP	BD-cancer
chr14	105630571	105649483	DUP	BD-cancer
chr2	45103992	45125097	DUP	BD-cancer
chr3	90498565	90598138	DUP	BD-cancer
chr5	118429401	118547263	DEL	BD-cancer
chr8	136668043	136850127	DEL	BD-cancer
chrX	38972981	39012385	DEL	BD-cancer
chrX	52862962	55652522	DEL	BD-cancer
chrX	140075560	140138863	DUP	BD-cancer
chr10	46106672	46283237	DUP	controls
chr11	48727121	55125592	DUP	controls
chr17	15820294	20638111	DEL	controls
chr19	23872806	23967785	DEL	controls
chr19	23873142	23968312	DUP	controls
chr2	38644791	38655264	DEL	controls
chr3	90498560	90598140	DUP	controls
chr5	684107	776107	DEL	controls
chr5	156150181	156164398	DEL	controls
chr6	37993828	38019460	DUP	controls
chr6	58433289	61307770	DEL	controls
chr7	79842301	79852359	DEL	controls
chr7	142461132	142498229	DUP	controls
chr8	67136777	133584333	DUP	controls
chrX	37651918	42011746	DEL	controls
chrX	155641406	155958263	DUP	controls
chr10	80609550	80627300	DEL	BD-cancer
chr14	105630599	105649475	DUP	BD-cancer
chr16	25055247	25126497	DUP	BD-cancer
chr19	23873144	23968312	DUP	BD-cancer
chr3	90498579	90598131	DUP	BD-cancer
chr6	58433288	61307772	DEL	BD-cancer
chr7	142461133	142498249	DUP	BD-cancer
chrX	155803603	155987152	DUP	BD-cancer
chr20	29983845	30140240	DEL	BD-only
chr3	90498561	90598144	DUP	BD-only
chr6	68558792	68580591	DEL	BD-only
chr6	73492888	73591166	DEL	BD-only
chr7	142461133	142498228	DUP	BD-only
chr9	12158803	12183767	DEL	BD-only
chrX	52862970	55652522	DEL	BD-only
chrX	155641405	155958263	DUP	BD-only
chr1	13224530	13370427	DUP	controls
chr2	40699923	40722124	DEL	controls
chr3	41572475	41594939	DEL	controls
chr3	90498570	90598135	DUP	controls
chr3	162495917	162517809	DEL	controls
chr8	4804333	4883705	DEL	controls
chrX	140075556	140138862	DUP	controls
chr1	64279947	64385996	DEL	BD-only
chr1	221570612	221581083	DEL	BD-only
chr1	242148401	242166535	DEL	BD-only
chr10	46106672	46283243	DUP	BD-only
chr10	121010184	121027986	DEL	BD-only
chr12	7798706	7905570	DEL	BD-only
chr14	57666945	57681918	DEL	BD-only
chr15	81703794	81717889	DEL	BD-only
chr18	67628335	67650007	DEL	BD-only
chr19	23873141	23968313	DUP	BD-only
chr2	194353320	194367033	DEL	BD-only
chr22	22352793	22375976	DUP	BD-only
chr3	90499104	90597796	DEL	BD-only
chr3	90498566	90598140	DUP	BD-only
chr3	98155730	98212355	DEL	BD-only
chr4	36806286	36827422	DEL	BD-only
chr5	45949596	45971865	DEL	BD-only
chr6	52786074	52826659	DUP	BD-only
chr6	58432456	61307807	DUP	BD-only
chr6	115382794	115397196	DEL	BD-only
chr7	13065072	13090929	DEL	BD-only
chr7	148420193	148478746	DUP	BD-only
chr9	11872151	11905519	DEL	BD-only
chr9	11935384	11953195	DEL	BD-only
chr9	25587370	25665197	DEL	BD-only
chr11	48727092	55125587	DUP	BD-cancer
chr13	37496258	37546594	DEL	BD-cancer
chr13	70494857	70514669	DEL	BD-cancer
chr19	23873140	23968290	DUP	BD-cancer
chr2	184381978	184399933	DEL	BD-cancer
chr3	90498562	90598131	DUP	BD-cancer
chr5	17618767	17645437	DEL	BD-cancer
chr6	32662532	32759359	DUP	BD-cancer
chr6	52786078	52826613	DUP	BD-cancer
chr6	115382794	115397196	DEL	BD-cancer
chr7	120663954	120674448	DEL	BD-cancer
chr7	142060775	142087008	DEL	BD-cancer
chrX	48150426	48183219	DEL	BD-cancer
chrX	125967264	126156568	DEL	BD-cancer
chrX	140075559	140138865	DUP	BD-cancer
chrX	155641416	155958254	DUP	BD-cancer
chr11	51124786	52730426	DUP	controls
chr13	64789018	64799286	DUP	controls
chr16	60521545	60539003	DEL	controls
chr2	38728141	38745399	DUP	controls
chr3	90499114	90597770	DEL	controls
chr3	90498608	90598140	DUP	controls
chrX	52862978	55652521	DEL	controls
chrX	155803618	155987151	DUP	controls
chr1	13224565	13370438	DUP	BD-cancer
chr11	48727095	55125588	DUP	BD-cancer
chr11	51125095	52308265	DEL	BD-cancer
chr17	6198518	6223627	DEL	BD-cancer
chr19	23873143	23968312	DUP	BD-cancer
chr21	23051009	23062781	DEL	BD-cancer
chr3	90499093	90597792	DEL	BD-cancer
chr3	90498568	90598136	DUP	BD-cancer
chr4	111376162	111388458	DEL	BD-cancer
chr5	45949556	45971865	DEL	BD-cancer
chr6	77155376	77166036	DEL	BD-cancer
chr6	86802260	86813956	DEL	BD-cancer
chr7	3679297	3691853	DEL	BD-cancer
chr7	34856140	34874164	DEL	BD-cancer
chr7	142461099	142498211	DUP	BD-cancer
chrX	155641401	155958253	DUP	BD-cancer
chrX	155803633	155987151	DUP	BD-cancer
chr11	48727095	55125594	DUP	BD-cancer
chr12	15272300	15295468	DEL	BD-cancer
chr18	71760876	71774206	DEL	BD-cancer
chr2	52376076	52572816	DEL	BD-cancer
chr3	90498562	90598135	DUP	BD-cancer
chr5	120878662	120908438	DEL	BD-cancer
chr5	181086740	181100655	DEL	BD-cancer
chr6	58432458	61307807	DUP	BD-cancer
chr6	67061783	68532297	DUP	BD-cancer
chr7	45351940	45696148	DUP	BD-cancer
chr7	142461134	142498194	DUP	BD-cancer
chr8	18993371	19007763	DEL	BD-cancer
chr8	57204013	57215359	DUP	BD-cancer
chr8	142273116	142284415	DUP	BD-cancer
chr1	32500559	32539746	DUP	BD-only
chr1	73442663	73467888	DEL	BD-only
chr14	48985448	48996924	DEL	BD-only
chr19	23873140	23968310	DUP	BD-only
chr20	29983847	30140242	DEL	BD-only
chr3	90498583	90598137	DUP	BD-only
chr3	128661519	128696094	DUP	BD-only
chr4	48732321	48763661	DEL	BD-only
chr4	107142038	107154889	DEL	BD-only
chr6	58432533	61307789	DUP	BD-only
chr7	142461133	142498211	DUP	BD-only
chr8	4960942	4974053	DEL	BD-only
chr8	142877814	142915758	DEL	BD-only
chrX	101800346	101812815	DUP	BD-only
chrX	140075565	140138869	DUP	BD-only
chrX	155641410	155958264	DUP	BD-only
chr10	44713179	44864432	DUP	BD-cancer
chr10	46106666	46283240	DUP	BD-cancer
chr10	54686224	54709838	DUP	BD-cancer
chr10	133429012	133573845	DUP	BD-cancer
chr16	60521545	60539003	DEL	BD-cancer
chr19	23873145	23968304	DUP	BD-cancer
chr20	29983846	30140240	DEL	BD-cancer
chr5	119356356	119367328	DEL	BD-cancer
chr6	58433284	61307770	DEL	BD-cancer
chr8	136668043	136850127	DEL	BD-cancer
chrX	33528488	34134637	DUP	BD-cancer
chrX	33661240	34038022	DEL	BD-cancer
chr1	153071221	153094230	DUP	BD-cancer
chr11	96872067	96882572	DEL	BD-cancer
chr13	16653259	17149133	DUP	BD-cancer
chr17	46097812	47084007	DEL	BD-cancer
chr21	23476112	23519508	DEL	BD-cancer
chr3	90498576	90598136	DUP	BD-cancer
chr6	58432467	61307805	DUP	BD-cancer
chr7	7286594	7393018	DEL	BD-cancer
chr7	69859950	69884612	DEL	BD-cancer
chr8	57204037	57215246	DUP	BD-cancer
chr10	39340852	39359900	DEL	BD-cancer
chr11	54756336	54778066	DEL	BD-cancer
chr12	69153619	118295196	DUP	BD-cancer
chr17	62971017	63008563	DUP	BD-cancer
chr19	23872759	23967782	DEL	BD-cancer
chr19	23873149	23968313	DUP	BD-cancer
chr2	57171635	57220087	DUP	BD-cancer
chr3	128661529	128696093	DUP	BD-cancer
chr6	52786076	52826659	DUP	BD-cancer
chr6	58432461	61307789	DUP	BD-cancer
chr7	70855001	70900087	DUP	BD-cancer
chr8	50270591	50282305	DUP	BD-cancer
chrX	70226848	70250885	DUP	BD-cancer
chr10	121010184	121027986	DEL	controls
chr11	73211797	73240427	DUP	controls
chr13	37496258	37546594	DEL	controls
chr17	71551514	71571594	DEL	controls
chr4	134896878	134917390	DEL	controls
chr5	156150181	156164398	DEL	controls
chr6	78170141	78189161	DEL	controls
chr7	79842301	79852359	DEL	controls
chr7	142060031	142086484	DUP	controls
chr8	60083990	60095216	DEL	controls
chrX	37651918	42011746	DEL	controls
chrX	125967264	126156568	DEL	controls
chrX	140075572	140138865	DUP	controls
chr12	7798692	7905565	DEL	BD-only
chr19	23872817	23967786	DEL	BD-only
chr19	23873144	23968310	DUP	BD-only
chr2	184381978	184399933	DEL	BD-only
chr3	90498575	90598131	DUP	BD-only
chr4	118356811	118389087	DEL	BD-only
chr5	120920145	121207194	DEL	BD-only
chr6	29798447	29954818	DEL	BD-only
chr6	58432456	61307807	DUP	BD-only
chr6	58433289	61307770	DEL	BD-only
chrX	155641416	155958258	DUP	BD-only
chr11	48727093	55125570	DUP	BD-only
chr12	7798700	7905557	DEL	BD-only
chr12	31849002	31910466	DUP	BD-only
chr15	24096686	24422234	DUP	BD-only
chr18	71760876	71774206	DEL	BD-only
chr19	23873141	23968292	DUP	BD-only
chr3	90498555	90598141	DUP	BD-only
chr3	98140796	98183497	DUP	BD-only
chr3	128661518	128696093	DUP	BD-only
chr4	107142040	107154889	DEL	BD-only
chr6	29798470	29954808	DEL	BD-only
chr6	32652353	32751554	DUP	BD-only
chr6	58432460	61307794	DUP	BD-only
chr8	57204013	57215373	DUP	BD-only
chrY	9112716	21754439	DUP	BD-only
chr1	45720698	45942976	DUP	BD-cancer
chr1	206008545	206025187	DEL	BD-cancer
chr14	105615992	105760829	DUP	BD-cancer
chr19	23873151	23968309	DUP	BD-cancer
chr3	90498575	90598141	DUP	BD-cancer
chr5	181013626	181062194	DUP	BD-cancer
chr6	76600209	76617888	DEL	BD-cancer
chr8	57204013	57215337	DUP	BD-cancer
chrX	52862973	55652522	DEL	BD-cancer
chr1	232755361	232772247	DEL	BD-only
chr10	27314818	27417442	DEL	BD-only
chr10	46106691	46283232	DUP	BD-only
chr12	11055087	11084793	DUP	BD-only
chr14	54151915	54163795	DEL	BD-only
chr16	62842642	62910291	DEL	BD-only
chr17	83093118	83136883	DUP	BD-only
chr19	23873140	23968294	DUP	BD-only
chr20	29983846	30140235	DEL	BD-only
chr3	90498585	90598133	DUP	BD-only
chr13	56393300	56444560	DUP	BD-only
chr19	23873194	23968306	DUP	BD-only
chr2	55182761	55194153	DEL	BD-only
chr3	5385498	5414310	DEL	BD-only
chr3	90498562	90598137	DUP	BD-only
chr9	17581689	17634311	DUP	BD-only
chr10	46106674	46283237	DUP	BD-cancer
chr11	54756339	54778070	DEL	BD-cancer
chr12	11055088	11084792	DUP	BD-cancer
chr14	105630578	105649482	DUP	BD-cancer
chr19	23873144	23968289	DUP	BD-cancer
chr3	90498581	90598137	DUP	BD-cancer
chr6	58432465	61307804	DUP	BD-cancer
chr7	136053088	136139263	DUP	BD-cancer
chr1	789492	224014612	DUP	BD-only
chr1	210428015	210440840	DEL	BD-only
chr10	46106664	46283232	DUP	BD-only
chr11	21165562	21194304	DEL	BD-only
chr19	23873142	23968300	DUP	BD-only
chr19	27363533	27397920	DEL	BD-only
chr3	90498580	90598138	DUP	BD-only
chr3	90793263	90968900	DUP	BD-only
chr5	19277768	19287875	DEL	BD-only
chr6	78170141	78189161	DEL	BD-only
chr6	139179985	139193243	DEL	BD-only
chr7	142461133	142498206	DUP	BD-only
chrX	119900302	119924670	DUP	BD-only
chrX	155641399	155958258	DUP	BD-only
chrX	155803602	155987139	DUP	BD-only
chr10	46106663	46283238	DUP	BD-only
chr10	54686224	54709838	DUP	BD-only
chr16	76108683	76122620	DEL	BD-only
chr20	29983846	30140242	DEL	BD-only
chr20	60536614	60549809	DEL	BD-only
chr5	107301567	107312698	DEL	BD-only
chr6	58432462	61307795	DUP	BD-only
chr6	85250525	85262204	DEL	BD-only
chr7	111359838	111484709	DEL	BD-only
chrX	34024873	34054734	DEL	BD-only
chrX	52862917	55652522	DEL	BD-only
chrX	75182837	75254280	DUP	BD-only
chrX	155641402	155958253	DUP	BD-only
chr10	133428947	133573810	DUP	BD-cancer
chr11	48727094	55125594	DUP	BD-cancer
chr11	49817793	49852426	DUP	BD-cancer
chr11	85551983	85563732	DEL	BD-cancer
chr11	85929193	85974323	DUP	BD-cancer
chr12	7798704	7905572	DEL	BD-cancer
chr13	29212619	29347956	DUP	BD-cancer
chr16	25513648	25525009	DEL	BD-cancer
chr19	23872813	23967781	DEL	BD-cancer
chr19	23873144	23968310	DUP	BD-cancer
chr2	30053255	30091008	DEL	BD-cancer
chr20	29983847	30140242	DEL	BD-cancer
chr20	60536614	60549809	DEL	BD-cancer
chr3	90499099	90597571	DEL	BD-cancer
chr3	90498559	90598136	DUP	BD-cancer
chr5	97712154	97760448	DEL	BD-cancer
chr5	110462652	110502900	DEL	BD-cancer
chr6	6894481	6912243	DEL	BD-cancer
chr6	58432461	61307806	DUP	BD-cancer
chr6	127334863	127434763	DUP	BD-cancer
chr7	62686179	62702484	DEL	BD-cancer
chr7	142060049	142086479	DUP	BD-cancer
chr8	11930695	12035837	DUP	BD-cancer
chrX	140075564	140138854	DUP	BD-cancer
chr16	3161557	3195362	DUP	BD-cancer
chr19	23873142	23968308	DUP	BD-cancer
chr2	14212852	14233762	DUP	BD-cancer
chr20	60992732	61015271	DUP	BD-cancer
chr3	90498571	90598134	DUP	BD-cancer
chr5	693183	784646	DUP	BD-cancer
chr6	52786076	52826659	DUP	BD-cancer
chr6	124111392	124149815	DUP	BD-cancer
chr7	112301711	112323091	DEL	BD-cancer
chr8	82357513	82383368	DEL	BD-cancer
chr9	112981593	113019972	DEL	BD-cancer
chrX	52862976	55652521	DEL	BD-cancer
chr10	46106668	46283243	DUP	controls
chr13	57235542	57249014	DUP	controls
chr13	64033181	64065755	DUP	controls
chr19	53442746	53480327	DUP	controls
chr20	28764421	28775829	DUP	controls
chr3	90498568	90598137	DUP	controls
chr4	167874128	167897013	DEL	controls
chr6	58432471	61307788	DUP	controls
chr7	15202683	15273241	DUP	controls
chr7	142060780	142087005	DEL	controls
chr1	122966092	123906773	DEL	BD-cancer
chr11	48727092	55125589	DUP	BD-cancer
chr11	49817790	49852487	DUP	BD-cancer
chr11	51142490	53716749	DUP	BD-cancer
chr12	12378537	12389567	DEL	BD-cancer
chr13	76523913	76539407	DEL	BD-cancer
chr14	105630574	105649471	DUP	BD-cancer
chr14	106325520	106350804	DUP	BD-cancer
chr16	25055254	25126497	DUP	BD-cancer
chr19	23873140	23968306	DUP	BD-cancer
chr19	53099193	53128923	DEL	BD-cancer
chr2	57171635	57220087	DUP	BD-cancer
chr20	14800797	14846838	DEL	BD-cancer
chr3	90498560	90598138	DUP	BD-cancer
chr3	98140812	98183497	DUP	BD-cancer
chr3	173521482	173573070	DUP	BD-cancer
chr6	58432460	61307806	DUP	BD-cancer
chr6	58433289	61307741	DEL	BD-cancer
chr7	58184993	60573025	DEL	BD-cancer
chr7	66729554	73967774	DEL	BD-cancer
chr8	56136160	56185981	DUP	BD-cancer
chrX	52862973	55652522	DEL	BD-cancer
chr1	58988219	59000786	DEL	BD-cancer
chr10	46106676	46283225	DUP	BD-cancer
chr11	48727092	55125573	DUP	BD-cancer
chr11	49817792	49852486	DUP	BD-cancer
chr12	34050020	38346132	DUP	BD-cancer
chr14	77469003	77489629	DUP	BD-cancer
chr14	87925158	87956829	DEL	BD-cancer
chr14	105630568	105649484	DUP	BD-cancer
chr17	15820304	20638111	DEL	BD-cancer
chr18	28405157	30093151	DEL	BD-cancer
chr19	23873140	23968300	DUP	BD-cancer
chr19	53099176	53128933	DEL	BD-cancer
chr3	195730473	195744116	DEL	BD-cancer
chr5	180684835	180791723	DUP	BD-cancer
chr6	32652357	32751554	DUP	BD-cancer
chr6	58433293	61307772	DEL	BD-cancer
chr7	142060020	142086491	DUP	BD-cancer
chr7	142060781	142087015	DEL	BD-cancer
chr8	11930692	12035837	DUP	BD-cancer
chr8	136668043	136850127	DEL	BD-cancer
chrX	101800346	101812815	DUP	BD-cancer
chrX	140075557	140138864	DUP	BD-cancer
chr10	69521282	69531321	DEL	BD-cancer
chr10	130548003	130664107	DEL	BD-cancer
chr11	48727094	55125592	DUP	BD-cancer
chr14	105630568	105649471	DUP	BD-cancer
chr16	28598073	28610978	DEL	BD-cancer
chr19	23873144	23968319	DUP	BD-cancer
chr19	24196051	24210050	DEL	BD-cancer
chr20	29983847	30140241	DEL	BD-cancer
chr3	90498584	90598135	DUP	BD-cancer
chr5	32106097	32167669	DUP	BD-cancer
chr5	121088492	121132145	DEL	BD-cancer
chr6	52786067	52826659	DUP	BD-cancer
chr6	58432461	61307790	DUP	BD-cancer
chr6	58433293	61307772	DEL	BD-cancer
chr7	125944179	125970257	DUP	BD-cancer
chr7	142460218	142497208	DUP	BD-cancer
chr7	143127749	143196815	DEL	BD-cancer
chr8	142877834	142915747	DEL	BD-cancer
chr9	37226383	37236654	DEL	BD-cancer
chrX	155641404	155958255	DUP	BD-cancer
chr1	13224530	13370440	DUP	BD-only
chr1	153071215	153094206	DUP	BD-only
chr10	46106683	46283234	DUP	BD-only
chr10	132406402	132424871	DUP	BD-only
chr11	51125115	52308262	DEL	BD-only
chr14	105630568	105649486	DUP	BD-only
chr19	23873154	23968305	DUP	BD-only
chr3	146705005	146850923	DUP	BD-only
chr4	58301055	58316038	DEL	BD-only
chr6	32505173	32543762	DEL	BD-only
chr6	58433270	61307772	DEL	BD-only
chrX	155641405	155958265	DUP	BD-only
chrX	155803603	155987153	DUP	BD-only
chr11	21165562	21194304	DEL	controls
chr13	57235542	57249014	DUP	controls
chr18	22474175	22487264	DEL	controls
chr19	53099189	53128873	DEL	controls
chr2	184056298	184066904	DEL	controls
chr3	90498575	90598137	DUP	controls
chr3	98154276	98212355	DUP	controls
chr3	98155719	98212355	DEL	controls
chr5	156150181	156164398	DEL	controls
chr6	29949321	29970092	DEL	controls
chr6	58432458	61307806	DUP	controls
chr6	78170141	78189161	DEL	controls
chr6	83241181	83251449	DUP	controls
chr6	110074849	110093033	DEL	controls
chr6	160206718	160217065	DEL	controls
chr7	6666550	7972809	DUP	controls
chr7	34856140	34874164	DEL	controls
chr7	79842301	79852359	DEL	controls
chr7	156531938	156542822	DEL	controls
chr8	85585708	85601964	DUP	controls
chrX	140075556	140138864	DUP	controls
chr16	28598071	28610978	DEL	BD-cancer
chr16	60521545	60539003	DEL	BD-cancer
chr20	29983847	30140235	DEL	BD-cancer
chr3	90498576	90598139	DUP	BD-cancer
chr3	166803359	166816463	DUP	BD-cancer
chr7	76131757	76174201	DUP	BD-cancer
chr1	153071218	153094219	DUP	BD-only
chr1	224945978	225060952	DEL	BD-only
chr10	54686224	54709838	DUP	BD-only
chr11	48727094	55125592	DUP	BD-only
chr14	85991377	86023242	DEL	BD-only
chr17	41422766	41439295	DUP	BD-only
chr3	90498581	90598142	DUP	BD-only
chr5	105096413	105167972	DEL	BD-only
chr6	51982898	100746161	DEL	BD-only
chr6	58432455	61307806	DUP	BD-only
chr7	142461133	142498229	DUP	BD-only
chr9	88370208	125174450	DUP	BD-only
chrX	941458	1181670	DUP	BD-only
chr11	48727095	55125598	DUP	controls
chr11	85551983	85563732	DEL	controls
chr14	105630568	105649483	DUP	controls
chr17	41265570	41275868	DEL	controls
chr19	23873147	23968312	DUP	controls
chr3	90498562	90598128	DUP	controls
chr3	128661560	128696085	DUP	controls
chr6	31251740	31262015	DEL	controls
chr6	52786091	52826659	DUP	controls
chr6	58432460	61307795	DUP	controls
chr9	580980	595257	DEL	controls
chrX	52862969	55652522	DEL	controls
chrX	140075589	140138868	DUP	controls
chrX	155641411	155958265	DUP	controls
chr10	46106668	46283234	DUP	BD-only
chr10	91258729	91342579	DUP	BD-only
chr11	48727095	55125591	DUP	BD-only
chr11	55189409	55205365	DEL	BD-only
chr13	82614244	82630674	DUP	BD-only
chr14	105630573	105649486	DUP	BD-only
chr17	9010354	9030150	DUP	BD-only
chr19	23872805	23967789	DEL	BD-only
chr19	23873142	23968283	DUP	BD-only
chr22	22348885	22398254	DUP	BD-only
chr3	98140796	98183497	DUP	BD-only
chr3	195730460	195744114	DEL	BD-only
chr6	29798470	29954808	DEL	BD-only
chr6	31388424	31485331	DEL	BD-only
chr6	31388635	31485714	DUP	BD-only
chr6	52786087	52826659	DUP	BD-only
chr6	58432465	61307806	DUP	BD-only
chr7	142461159	142498229	DUP	BD-only
chrX	155641401	155958258	DUP	BD-only
chrY	9112716	21754432	DUP	BD-only
chr10	46106662	46283242	DUP	controls
chr11	48727095	55125559	DUP	controls
chr13	16653256	17149107	DUP	controls
chr14	105630566	105649486	DUP	controls
chr16	83162542	83176122	DEL	controls
chr21	18684479	18708705	DUP	controls
chr3	90498590	90598131	DUP	controls
chr6	52786086	52826659	DUP	controls
chr6	75532416	75556753	DEL	controls
chrX	101800346	101812815	DUP	controls
chrX	117361495	117444648	DEL	controls
chr10	54686224	54709838	DUP	BD-only
chr10	73979766	73990284	DUP	BD-only
chr14	105630571	105649483	DUP	BD-only
chr18	10911730	10923594	DEL	BD-only
chr19	6375473	6388119	DUP	BD-only
chr19	23873140	23968312	DUP	BD-only
chr20	29983846	30140236	DEL	BD-only
chr3	90498588	90598135	DUP	BD-only
chr4	123114678	123222976	DEL	BD-only
chr6	58432450	61307790	DUP	BD-only
chr8	50270591	50282305	DUP	BD-only
chrX	52862974	55652522	DEL	BD-only
chrX	140075564	140138860	DUP	BD-only
chr1	40880590	40915352	DUP	BD-only
chr10	121010184	121027986	DEL	BD-only
chr13	22913822	24328085	DUP	BD-only
chr14	105630568	105649477	DUP	BD-only
chr19	23872802	23967781	DEL	BD-only
chr2	30392326	30404894	DEL	BD-only
chr20	14800797	14846838	DEL	BD-only
chr3	20582008	20592956	DEL	BD-only
chr3	90498570	90598138	DUP	BD-only
chr6	52786074	52826659	DUP	BD-only
chr6	58432456	61307793	DUP	BD-only
chr6	58433289	61307770	DEL	BD-only
chr6	78170141	78189161	DEL	BD-only
chr7	142461139	142498231	DUP	BD-only
chrX	140075562	140138861	DUP	BD-only
chrX	155641405	155958232	DUP	BD-only
chr2	164993645	165008797	DEL	BD-cancer
chr2	184860619	185098054	DUP	BD-cancer
chr20	29983847	30140244	DEL	BD-cancer
chr3	90498560	90598140	DUP	BD-cancer
chr6	52786096	52826659	DUP	BD-cancer
chr7	8786867	8826622	DEL	BD-cancer
chr7	142461133	142498227	DUP	BD-cancer
chr8	57204029	57215339	DUP	BD-cancer
chrX	52862960	55652522	DEL	BD-cancer
chr10	46106665	46283217	DUP	BD-cancer
chr14	105630568	105649471	DUP	BD-cancer
chr19	27363622	27398134	DUP	BD-cancer
chr3	161696164	161832821	DEL	BD-cancer
chr6	58432464	61307790	DUP	BD-cancer
chr7	142461099	142498211	DUP	BD-cancer
chr9	25283234	25296855	DUP	BD-cancer
chrX	101800346	101812815	DUP	BD-cancer
chrX	140075565	140138866	DUP	BD-cancer
chr14	47238368	47248643	DEL	BD-only
chr14	105630588	105649484	DUP	BD-only
chr19	23873141	23968312	DUP	BD-only
chr19	24330524	24352289	DEL	BD-only
chr20	29983845	30140241	DEL	BD-only
chr22	22352817	22375956	DUP	BD-only
chr3	90498569	90598140	DUP	BD-only
chr4	25554985	25578841	DUP	BD-only
chr6	52786079	52826633	DUP	BD-only
chr8	11930690	12035837	DUP	BD-only
chr1	241569264	241580955	DEL	BD-only
chr10	46106667	46283243	DUP	BD-only
chr11	48727095	55125587	DUP	BD-only
chr14	47238368	47248643	DEL	BD-only
chr14	94363767	94380371	DUP	BD-only
chr17	15820315	20638111	DEL	BD-only
chr19	23872815	23967787	DEL	BD-only
chr19	23873141	23968291	DUP	BD-only
chr20	29983847	30140240	DEL	BD-only
chr3	90498582	90598134	DUP	BD-only
chr3	128661560	128696093	DUP	BD-only
chr4	133998355	134267361	DEL	BD-only
chr5	17618767	17645437	DEL	BD-only
chr6	58432466	61307821	DUP	BD-only
chr6	86637253	86648708	DEL	BD-only
chr9	23362669	23377688	DEL	BD-only
chrX	155641402	155958253	DUP	BD-only
chrX	155803605	155987152	DUP	BD-only
chr10	81119655	81131621	DEL	controls
chr11	48727095	55125578	DUP	controls
chr12	126509846	126521347	DEL	controls
chr14	106630747	106642599	DEL	controls
chr16	25055256	25126493	DUP	controls
chr3	90498563	90598141	DUP	controls
chr6	29798448	29954825	DEL	controls
chr8	57204056	57215413	DUP	controls
chr9	11954601	12120216	DEL	controls
chr10	46106669	46283239	DUP	BD-only
chr12	7798691	7905577	DEL	BD-only
chr19	23873187	23968280	DUP	BD-only
chr19	54219982	54239630	DEL	BD-only
chr20	29983845	30140242	DEL	BD-only
chr3	90498564	90598137	DUP	BD-only
chr4	155177345	155188133	DEL	BD-only
chr7	142461143	142498209	DUP	BD-only
chr8	30070059	30082847	DEL	BD-only
chrX	155641429	155958264	DUP	BD-only
chr10	46106665	46283243	DUP	BD-cancer
chr14	105630568	105649485	DUP	BD-cancer
chr15	54961199	55006415	DEL	BD-cancer
chr19	23872798	23967795	DEL	BD-cancer
chr19	23873142	23968310	DUP	BD-cancer
chr20	29983847	30140242	DEL	BD-cancer
chr3	90498561	90598138	DUP	BD-cancer
chr5	17342665	17357048	DEL	BD-cancer
chr5	54814725	54825500	DEL	BD-cancer
chr6	58432474	61307790	DUP	BD-cancer
chrX	140075572	140138863	DUP	BD-cancer
chr1	17267652	17294689	DUP	BD-only
chr1	153071211	153094197	DUP	BD-only
chr11	49817785	49852482	DUP	BD-only
chr14	94363767	94380363	DUP	BD-only
chr19	23873155	23968292	DUP	BD-only
chr2	57171635	57220087	DUP	BD-only
chr4	92641823	92657254	DEL	BD-only
chr6	55961164	55981915	DEL	BD-only
chr8	30070059	30082847	DEL	BD-only
chr1	153071214	153094218	DUP	controls
chr10	54686224	54709838	DUP	controls
chr11	51125107	52308265	DEL	controls
chr12	7798702	7905563	DEL	controls
chr14	98711763	98727447	DEL	controls
chr16	25055242	25126496	DUP	controls
chr19	23322938	23468220	DUP	controls
chr19	23872812	23967783	DEL	controls
chr19	23873144	23968312	DUP	controls
chr20	29983845	30140236	DEL	controls
chr3	90498572	90598135	DUP	controls
chr3	98163134	98202556	DUP	controls
chr6	29798447	29954807	DEL	controls
chr6	58432460	61307795	DUP	controls
chr6	120719997	120860794	DUP	controls
chr6	124111392	124149815	DUP	controls
chr8	57204029	57215244	DUP	controls
chr9	88370208	125174450	DUP	controls
chrX	52862906	55652522	DEL	controls
chrX	155641399	155958254	DUP	controls
chr1	21981250	22005782	DEL	BD-only
chr1	86562528	86573604	DEL	BD-only
chr11	48727094	55125590	DUP	BD-only
chr14	105630566	105649485	DUP	BD-only
chr16	47687275	47707787	DUP	BD-only
chr19	23873142	23968304	DUP	BD-only
chr2	214234294	214258166	DUP	BD-only
chr20	29983845	30140236	DEL	BD-only
chr3	90498576	90598134	DUP	BD-only
chr5	27606040	27633261	DEL	BD-only
chr6	29798430	29954840	DEL	BD-only
chr6	31388621	31485712	DUP	BD-only
chr6	58432474	61307790	DUP	BD-only
chr8	136668043	136850127	DEL	BD-only
chr8	142877829	142915742	DEL	BD-only
chrX	52862958	55652522	DEL	BD-only
chrX	140075567	140138868	DUP	BD-only
chrX	155803603	155987125	DUP	BD-only
chr1	64279947	64385996	DEL	BD-cancer
chr11	40606125	40725097	DEL	BD-cancer
chr11	51142525	53716717	DUP	BD-cancer
chr12	69153607	118295189	DUP	BD-cancer
chr16	87720232	87737165	DEL	BD-cancer
chr18	15504076	15604815	DUP	BD-cancer
chr19	27363533	27397923	DEL	BD-cancer
chr19	54219978	54239622	DEL	BD-cancer
chr2	102044847	102057238	DEL	BD-cancer
chr2	189545989	189558423	DUP	BD-cancer
chr3	90498565	90598129	DUP	BD-cancer
chr4	164941889	164962695	DUP	BD-cancer
chr5	3957745	3970597	DEL	BD-cancer
chr6	19961150	19971449	DEL	BD-cancer
chr6	58433291	61307772	DEL	BD-cancer
chr7	58185011	60573019	DEL	BD-cancer
chr8	11930700	12035838	DUP	BD-cancer
chr8	30070059	30082847	DEL	BD-cancer
chr8	50270591	50282305	DUP	BD-cancer
chrX	140075561	140138866	DUP	BD-cancer
chrX	155641440	155958264	DUP	BD-cancer
chr1	159952544	159964329	DEL	controls
chr10	46106662	46283229	DUP	controls
chr11	48727093	55125592	DUP	controls
chr15	48557205	48580871	DUP	controls
chr19	23872812	23967791	DEL	controls
chr19	23873148	23968310	DUP	controls
chr19	54819355	54853478	DUP	controls
chr2	75208364	75284449	DEL	controls
chr3	4046785	4059758	DEL	controls
chr3	90498592	90598141	DUP	controls
chr3	166803359	166816463	DUP	controls
chr5	17342665	17357048	DEL	controls
chr6	58432460	61307793	DUP	controls
chr8	128738986	128752585	DEL	controls
chrX	52862971	55652522	DEL	controls
chrX	155641401	155958264	DUP	controls
chr10	54686224	54709838	DUP	BD-only
chr11	48727095	55125589	DUP	BD-only
chr12	20854706	21259305	DEL	BD-only
chr16	54374100	54385742	DEL	BD-only
chr19	23322942	23468166	DUP	BD-only
chr19	23873147	23968310	DUP	BD-only
chr20	29983844	30140243	DEL	BD-only
chr20	45720211	45750895	DEL	BD-only
chr21	18684479	18708705	DUP	BD-only
chr22	22351926	22374924	DUP	BD-only
chr3	90498563	90598132	DUP	BD-only
chr3	165323152	165365571	DEL	BD-only
chr4	188029714	188090106	DEL	BD-only
chr6	52786089	52826659	DUP	BD-only
chr6	58432461	61307795	DUP	BD-only
chr7	118492708	118523565	DEL	BD-only
chr7	142461143	142498228	DUP	BD-only
chr8	142877836	142915745	DEL	BD-only
chrX	101800346	101812815	DUP	BD-only
chrX	155641413	155958264	DUP	BD-only
chr1	191857371	191899345	DEL	controls
chr10	121010184	121027986	DEL	controls
chr11	48727095	55125572	DUP	controls
chr11	62325418	62389620	DUP	controls
chr12	61807017	61817180	DEL	controls
chr12	107618528	107638016	DEL	controls
chr19	23873142	23968313	DUP	controls
chr19	27363532	27397920	DEL	controls
chr22	45934542	45945017	DUP	controls
chr4	121218618	121237632	DUP	controls
chr7	142060027	142086480	DUP	controls
chr7	142461134	142498230	DUP	controls
chr8	30070059	30082847	DEL	controls
chr8	137468482	141639398	DUP	controls
chr8	137469538	141639575	DEL	controls
chrX	155641399	155958263	DUP	controls
chr1	47041380	47060032	DUP	controls
chr10	46106668	46283243	DUP	controls
chr20	29983846	30140245	DEL	controls
chr3	90498590	90598141	DUP	controls
chr5	156150181	156164398	DEL	controls
chr6	29798450	29954844	DEL	controls
chr6	31268794	31353834	DEL	controls
chr6	56042848	56053309	DEL	controls
chr6	58432460	61307809	DUP	controls
chr7	8786867	8826622	DEL	controls
chr8	11930696	12035837	DUP	controls
chrX	155641409	155958266	DUP	controls
chrX	155803602	155987143	DUP	controls
chr1	21981264	22005789	DEL	BD-only
chr1	72300590	72346157	DEL	BD-only
chr10	46106675	46283243	DUP	BD-only
chr11	48727092	55125598	DUP	BD-only
chr11	48921228	48935382	DUP	BD-only
chr14	105630578	105649485	DUP	BD-only
chr19	23873143	23968312	DUP	BD-only
chr20	60536614	60549809	DEL	BD-only
chr22	25245948	25470559	DEL	BD-only
chr3	90498563	90598136	DUP	BD-only
chrX	52862962	55652522	DEL	BD-only
chr10	46106665	46283236	DUP	BD-cancer
chr11	48727095	55125588	DUP	BD-cancer
chr12	34050024	38345851	DEL	BD-cancer
chr12	34050019	38346146	DUP	BD-cancer
chr12	68628597	68639400	DEL	BD-cancer
chr12	69153608	118295185	DUP	BD-cancer
chr12	98002738	98019812	DUP	BD-cancer
chr13	16398330	16962266	DUP	BD-cancer
chr13	29211265	29346574	DUP	BD-cancer
chr14	105630609	105649471	DUP	BD-cancer
chr19	21089850	21151964	DUP	BD-cancer
chr19	23322940	23468185	DUP	BD-cancer
chr19	23872816	23967819	DEL	BD-cancer
chr19	23873140	23968307	DUP	BD-cancer
chr19	53442734	53480326	DUP	BD-cancer
chr3	90498567	90598141	DUP	BD-cancer
chr3	151793742	151833275	DEL	BD-cancer
chr4	38454801	38466473	DEL	BD-cancer
chr6	52786081	52826659	DUP	BD-cancer
chr6	58432472	61307809	DUP	BD-cancer
chr6	163497724	163522958	DEL	BD-cancer
chr7	66728582	73967853	DUP	BD-cancer
chr8	30070059	30082847	DEL	BD-cancer
chr8	57204013	57215387	DUP	BD-cancer
chrX	140075570	140138825	DUP	BD-cancer
chrX	155641410	155958257	DUP	BD-cancer
chrX	155803611	155987126	DUP	BD-cancer
chr10	39365481	39376011	DUP	controls
chr11	51125113	52308274	DEL	controls
chr14	47238368	47248643	DEL	controls
chr14	105630568	105649483	DUP	controls
chr15	53722486	53754151	DUP	controls
chr15	57350451	57488224	DUP	controls
chr3	90498561	90598141	DUP	controls
chr3	151793742	151833275	DEL	controls
chr5	3957745	3970597	DEL	controls
chr5	63089814	63101705	DEL	controls
chr19	23873140	23968294	DUP	BD-cancer
chr20	29983847	30140235	DEL	BD-cancer
chr3	90498573	90598128	DUP	BD-cancer
chr3	128661560	128696093	DUP	BD-cancer
chr6	32505173	32543762	DEL	BD-cancer
chr8	30070059	30082847	DEL	BD-cancer
chr8	88678157	88710877	DEL	BD-cancer
chrX	1610715	1634052	DUP	BD-cancer
chr1	45720698	45942976	DUP	controls
chr11	49817792	49852484	DUP	controls
chr14	85819098	85846519	DEL	controls
chr19	24356643	24388284	DUP	controls
chr3	90498576	90598138	DUP	controls
chr6	58432470	61307806	DUP	controls
chr6	58433289	61307771	DEL	controls
chr8	128738979	128752585	DEL	controls
chrX	52862951	55652522	DEL	controls
chr1	246972145	246986358	DEL	BD-only
chr10	86283200	86293600	DUP	BD-only
chr11	48727095	55125590	DUP	BD-only
chr12	12378537	12389567	DEL	BD-only
chr13	61571355	61581530	DEL	BD-only
chr13	63505031	63547725	DEL	BD-only
chr14	38078220	38115661	DUP	BD-only
chr14	85819098	85846519	DEL	BD-only
chr18	67628335	67650007	DEL	BD-only
chr19	23872795	23967783	DEL	BD-only
chr3	90498574	90598142	DUP	BD-only
chr4	164941889	164962695	DUP	BD-only
chr5	17636000	17649746	DEL	BD-only
chr5	46165294	46185832	DEL	BD-only
chr5	181086740	181100655	DEL	BD-only
chr6	56042848	56053309	DEL	BD-only
chr6	58432458	61307790	DUP	BD-only
chr7	61920813	61956417	DEL	BD-only
chr7	142060021	142086475	DUP	BD-only
chr8	112066381	112077102	DEL	BD-only
chrX	155803608	155987140	DUP	BD-only
chr1	13224534	13370426	DUP	BD-cancer
chr16	28598054	28610977	DEL	BD-cancer
chr16	65369089	65393899	DEL	BD-cancer
chr16	87719036	87792800	DEL	BD-cancer
chr18	68179176	68228683	DEL	BD-cancer
chr19	23322942	23468214	DUP	BD-cancer
chr19	23873154	23968311	DUP	BD-cancer
chr2	30392326	30404894	DEL	BD-cancer
chr3	90498560	90598126	DUP	BD-cancer
chr3	98140809	98183497	DUP	BD-cancer
chr5	56276042	56287534	DEL	BD-cancer
chr5	105096411	105167969	DEL	BD-cancer
chr6	52786076	52826653	DUP	BD-cancer
chr6	58432456	61307809	DUP	BD-cancer
chr6	58433289	61307771	DEL	BD-cancer
chr7	79842301	79852359	DEL	BD-cancer
chr9	104050468	104090027	DEL	BD-cancer
chr11	51142511	53716749	DUP	BD-cancer
chr12	30238303	30258348	DUP	BD-cancer
chr13	16526692	17086711	DUP	BD-cancer
chr14	106326484	106351670	DUP	BD-cancer
chr17	40601644	40624965	DEL	BD-cancer
chr20	29983845	30140236	DEL	BD-cancer
chr3	90498567	90598130	DUP	BD-cancer
chr3	166803359	166816463	DUP	BD-cancer
chr3	195730467	195744133	DEL	BD-cancer
chr5	46658862	46784015	DUP	BD-cancer
chr8	18993371	19007763	DEL	BD-cancer
chrX	98902688	98927725	DUP	BD-cancer
chr11	49817791	49852463	DUP	BD-only
chr17	79369383	79397607	DUP	BD-only
chr19	23873148	23968312	DUP	BD-only
chr20	29155867	29187551	DEL	BD-only
chr3	90498562	90598134	DUP	BD-only
chr4	763980	789283	DUP	BD-only
chr4	107142038	107154889	DEL	BD-only
chr6	58432457	61307790	DUP	BD-only
chr6	167932866	168197071	DUP	BD-only
chr8	142877834	142915770	DEL	BD-only
chr19	23873152	23968309	DUP	BD-only
chr4	92641823	92657254	DEL	BD-only
chr4	99761089	99774984	DUP	BD-only
chr5	32106097	32167669	DUP	BD-only
chr6	58433286	61307772	DEL	BD-only
chr8	11930713	12035837	DUP	BD-only
chr9	135255388	135418489	DUP	BD-only
chrX	140075564	140138868	DUP	BD-only
chr11	48727095	55125598	DUP	controls
chr19	23873140	23968308	DUP	controls
chr20	29983844	30140246	DEL	controls
chr3	90498566	90598131	DUP	controls
chr4	99761089	99774984	DUP	controls
chr5	104731834	104783636	DEL	controls
chr6	110074849	110093033	DEL	controls
chrX	49632996	49643367	DUP	controls
chrX	52862968	55652522	DEL	controls
chr10	46106665	46283238	DUP	BD-only
chr19	6375473	6388119	DUP	BD-only
chr19	23872813	23967793	DEL	BD-only
chr3	90498590	90598138	DUP	BD-only
chr6	58432461	61307790	DUP	BD-only
chr8	11930693	12035837	DUP	BD-only
chrX	52863008	55652522	DEL	BD-only
chrX	155803610	155987148	DUP	BD-only
chr10	15603905	15761138	DUP	BD-only
chr10	64231209	64258230	DUP	BD-only
chr10	121010184	121027986	DEL	BD-only
chr11	62325418	62389620	DUP	BD-only
chr3	90498560	90598140	DUP	BD-only
chr3	98140807	98183497	DUP	BD-only
chr5	1001820	1175868	DUP	BD-only
chr6	58433269	61307772	DEL	BD-only
chr8	57005754	57017715	DEL	BD-only
chr8	57203813	57215309	DUP	BD-only
chrX	95651923	95669802	DUP	BD-only
chrX	155803611	155987137	DUP	BD-only
chr1	73215142	73246639	DUP	BD-only
chr10	39214490	39303311	DEL	BD-only
chr11	54756336	54778075	DEL	BD-only
chr14	23981185	24023905	DEL	BD-only
chr17	47065388	47076861	DEL	BD-only
chr19	23873151	23968313	DUP	BD-only
chr2	184056298	184066904	DEL	BD-only
chr20	29983847	30140225	DEL	BD-only
chr3	512488	534661	DEL	BD-only
chr3	90498563	90598138	DUP	BD-only
chr3	98154270	98212355	DUP	BD-only
chr4	12364117	12384091	DEL	BD-only
chr6	56042848	56053309	DEL	BD-only
chr6	58432468	61307812	DUP	BD-only
chr6	67731711	67744311	DEL	BD-only
chr8	13756615	13793902	DEL	BD-only
chr8	30923265	30933487	DUP	BD-only
chr8	57444534	57455945	DEL	BD-only
chr10	46106668	46283238	DUP	BD-only
chr11	51142535	53716741	DUP	BD-only
chr14	44350871	44462035	DUP	BD-only
chr15	93606769	93700491	DEL	BD-only
chr3	90498560	90598138	DUP	BD-only
chr3	98140809	98183497	DUP	BD-only
chr6	88128903	88157547	DUP	BD-only
chr8	57204013	57215244	DUP	BD-only
chr9	6118026	6131000	DUP	BD-only
chrX	52862977	55652522	DEL	BD-only
chrX	155641404	155958248	DUP	BD-only
chr10	46106663	46283237	DUP	controls
chr11	48727093	55125594	DUP	controls
chr11	85551983	85563732	DEL	controls
chr11	97392497	97402678	DEL	controls
chr19	20413006	20535168	DEL	controls
chr19	23873140	23968288	DUP	controls
chr19	32775613	32794386	DEL	controls
chr2	164993645	165008797	DEL	controls
chr20	60536614	60549809	DEL	controls
chr3	90498560	90598141	DUP	controls
chr6	29798451	29954813	DEL	controls
chr6	58433293	61307772	DEL	controls
chr7	142461134	142498232	DUP	controls
chrX	140075565	140138864	DUP	controls
chrX	155641401	155958262	DUP	controls
chrX	155803602	155987147	DUP	controls
chr15	24096720	24422231	DUP	BD-only
chr19	38548477	38693243	DEL	BD-only
chr19	38548481	38693478	DUP	BD-only
chr6	52786074	52826631	DUP	BD-only
chr6	58432472	61307795	DUP	BD-only
chr6	58433292	61307771	DEL	BD-only
chr6	96333220	96357359	DUP	BD-only
chr7	126912525	126959814	DEL	BD-only
chr7	142060025	142086492	DUP	BD-only
chr8	11930693	12035837	DUP	BD-only
chrX	140075568	140138852	DUP	BD-only
chrX	155641417	155958263	DUP	BD-only
chr19	23873142	23968308	DUP	BD-cancer
chr3	61492595	61507131	DEL	BD-cancer
chr3	90498580	90598141	DUP	BD-cancer
chr6	124111392	124149815	DUP	BD-cancer
chr7	19469713	19490497	DUP	BD-cancer
chr7	142060775	142087017	DEL	BD-cancer
chr1	13224545	13370440	DUP	BD-only
chr1	245473476	245484706	DEL	BD-only
chr10	51443920	51454461	DEL	BD-only
chr12	15901214	15922975	DUP	BD-only
chr2	43296259	43307442	DEL	BD-only
chr2	57171635	57220087	DUP	BD-only
chr20	29983844	30140244	DEL	BD-only
chr3	90498562	90598131	DUP	BD-only
chr4	137258929	137270299	DEL	BD-only
chr5	39076859	39100109	DEL	BD-only
chr5	160317722	160329614	DUP	BD-only
chr6	58432466	61307795	DUP	BD-only
chr8	57204013	57215357	DUP	BD-only
chrX	52862969	55652522	DEL	BD-only
chrX	140075560	140138868	DUP	BD-only
chr11	48727095	55125568	DUP	BD-only
chr11	84115335	84134191	DUP	BD-only
chr13	20052206	20097047	DUP	BD-only
chr13	103031463	103049961	DUP	BD-only
chr3	90498597	90598137	DUP	BD-only
chr6	31251740	31262015	DEL	BD-only
chr9	580980	595257	DEL	BD-only
chrX	155641409	155958253	DUP	BD-only
chr10	46106675	46283243	DUP	BD-cancer
chr10	133314536	133328760	DUP	BD-cancer
chr14	47238368	47248643	DEL	BD-cancer
chr19	4005230	4159440	DUP	BD-cancer
chr2	162247955	162263042	DUP	BD-cancer
chr21	41368076	41393784	DEL	BD-cancer
chr3	90498561	90598140	DUP	BD-cancer
chr9	26265273	26427209	DEL	BD-cancer
chr13	70232614	70249476	DEL	BD-only
chr17	79369383	79397607	DUP	BD-only
chr19	23872817	23967782	DEL	BD-only
chr19	23873150	23968311	DUP	BD-only
chr20	61445172	61509030	DEL	BD-only
chr22	48994039	49609170	DUP	BD-only
chr3	151793742	151833275	DEL	BD-only
chr3	195730472	195744114	DEL	BD-only
chr4	65528630	65565053	DEL	BD-only
chr6	58432459	61307771	DUP	BD-only
chr6	129134448	129270116	DEL	BD-only
chr8	18993371	19007763	DEL	BD-only
chr1	153071236	153094199	DUP	controls
chr1	225201961	225275919	DUP	controls
chr11	48727094	55125592	DUP	controls
chr19	23873144	23968302	DUP	controls
chr2	194046906	194123651	DEL	controls
chr3	90499048	90597568	DEL	controls
chr3	90498578	90598140	DUP	controls
chr7	145451059	145461395	DEL	controls
chrX	6448258	6748069	DUP	controls
chr10	46106665	46283232	DUP	BD-only
chr19	23873140	23968310	DUP	BD-only
chr20	29983845	30140235	DEL	BD-only
chr3	90498566	90598141	DUP	BD-only
chr5	97712154	97760448	DEL	BD-only
chr6	55961164	55981915	DEL	BD-only
chr6	58432467	61307792	DUP	BD-only
chr6	58433291	61307772	DEL	BD-only
chr7	58185013	60573020	DEL	BD-only
chr8	18993371	19007763	DEL	BD-only
chr8	57005754	57017715	DEL	BD-only
chr8	142877835	142915742	DEL	BD-only
chrX	140075563	140138851	DUP	BD-only
chr1	105491289	105718291	DEL	BD-cancer
chr1	247742307	248679100	DUP	BD-cancer
chr12	7798701	7905572	DEL	BD-cancer
chr13	29212610	29347928	DUP	BD-cancer
chr14	105630567	105649477	DUP	BD-cancer
chr19	23873149	23968311	DUP	BD-cancer
chr20	60536614	60549809	DEL	BD-cancer
chr3	90498580	90598134	DUP	BD-cancer
chr3	162495917	162517809	DEL	BD-cancer
chr5	683679	775912	DUP	BD-cancer
chr6	52786074	52826637	DUP	BD-cancer
chr6	110074849	110093033	DEL	BD-cancer
chr7	86602001	86615968	DEL	BD-cancer
chr7	142461133	142498230	DUP	BD-cancer
chrX	155803603	155987144	DUP	BD-cancer
chr1	245473476	245484706	DEL	BD-only
chr10	46106570	46283242	DUP	BD-only
chr11	48727095	55125590	DUP	BD-only
chr11	51125112	52308262	DEL	BD-only
chr11	51142530	53716751	DUP	BD-only
chr12	133084197	133158560	DUP	BD-only
chr14	105630610	105649481	DUP	BD-only
chr19	23873140	23968307	DUP	BD-only
chr20	29983845	30140243	DEL	BD-only
chr3	90498563	90598133	DUP	BD-only
chr3	166803359	166816463	DUP	BD-only
chr6	52786074	52826659	DUP	BD-only
chrX	52862942	55652522	DEL	BD-only
chr10	46106676	46283201	DUP	BD-only
chr11	48727091	55125592	DUP	BD-only
chr16	28598080	28610978	DEL	BD-only
chr17	61041410	61051432	DEL	BD-only
chr18	6006200	6023411	DUP	BD-only
chr19	23872809	23967797	DEL	BD-only
chr19	27363560	27397920	DEL	BD-only
chr19	53099194	53128925	DEL	BD-only
chr2	183821956	183834460	DEL	BD-only
chr3	39886	89714	DUP	BD-only
chr6	31251740	31262015	DEL	BD-only
chr6	58432463	61307821	DUP	BD-only
chr7	7251971	7285638	DEL	BD-only
chr9	25283234	25296855	DUP	BD-only
chrX	155803611	155987152	DUP	BD-only
chr10	46106664	46283228	DUP	BD-only
chr11	49817789	49852484	DUP	BD-only
chr11	51142523	53716748	DUP	BD-only
chr11	54756273	54778077	DEL	BD-only
chr19	23873142	23968306	DUP	BD-only
chr20	29983847	30140243	DEL	BD-only
chr20	60536614	60549809	DEL	BD-only
chr3	90498570	90598140	DUP	BD-only
chr6	124111392	124149815	DUP	BD-only
chrX	103554035	103571452	DEL	BD-only
chrX	155803604	155987153	DUP	BD-only
chr12	126509846	126521347	DEL	BD-only
chr14	105630571	105649488	DUP	BD-only
chr19	23872819	23967794	DEL	BD-only
chr5	110023792	110044734	DEL	BD-only
chr6	58433270	61307772	DEL	BD-only
chrX	23831803	23851411	DUP	BD-only
chrX	52862974	55652522	DEL	BD-only
chr11	48727095	55125601	DUP	BD-only
chr11	55189415	55205370	DEL	BD-only
chr11	85551983	85563732	DEL	BD-only
chr12	17436309	17448428	DEL	BD-only
chr12	25803193	103966059	DUP	BD-only
chr13	70161595	70201317	DEL	BD-only
chr14	105630567	105649473	DUP	BD-only
chr16	60521545	60539003	DEL	BD-only
chr19	16610482	16626973	DUP	BD-only
chr19	23873141	23968312	DUP	BD-only
chr2	55096718	55109687	DEL	BD-only
chr20	54788991	54803588	DEL	BD-only
chr22	21772982	21788257	DEL	BD-only
chr22	21788807	21799011	DEL	BD-only
chr22	49421088	49468030	DEL	BD-only
chr6	29798456	29954822	DEL	BD-only
chr6	32505181	32543777	DEL	BD-only
chr6	58432467	61307806	DUP	BD-only
chrX	52862971	55652522	DEL	BD-only
chrX	140075560	140138867	DUP	BD-only
chrX	155803721	155984256	DEL	BD-only
chrX	155803602	155987140	DUP	BD-only
chr10	51443920	51454461	DEL	BD-only
chr12	31849002	31910466	DUP	BD-only
chr14	105630572	105649483	DUP	BD-only
chr16	25055246	25126497	DUP	BD-only
chr16	60521545	60539003	DEL	BD-only
chr19	23872800	23967787	DEL	BD-only
chr19	23873140	23968313	DUP	BD-only
chr2	164993645	165008797	DEL	BD-only
chr20	29983847	30140235	DEL	BD-only
chr20	60536614	60549809	DEL	BD-only
chr5	101502805	101523375	DEL	BD-only
chr6	29798052	29954615	DUP	BD-only
chr6	29798469	29954821	DEL	BD-only
chr6	58432451	61307790	DUP	BD-only
chr9	122929044	122951985	DUP	BD-only
chr1	153071220	153094219	DUP	controls
chr11	48727095	55125594	DUP	controls
chr11	51125106	52308268	DEL	controls
chr17	79369383	79397607	DUP	controls
chr19	23873130	23968287	DUP	controls
chr2	14212852	14233762	DUP	controls
chr3	90498575	90598137	DUP	controls
chr3	173521482	173573070	DUP	controls
chr8	50270591	50282305	DUP	controls
chr10	46106668	46283243	DUP	BD-only
chr11	49817792	49852492	DUP	BD-only
chr12	132158772	132170248	DEL	BD-only
chr14	105630571	105649483	DUP	BD-only
chr18	44183974	44196976	DEL	BD-only
chr19	23873141	23968313	DUP	BD-only
chr3	90498560	90598140	DUP	BD-only
chr6	58432461	61307790	DUP	BD-only
chr6	58433293	61307772	DEL	BD-only
chr6	110366968	110384874	DUP	BD-only
chr8	136668043	136850127	DEL	BD-only
chr1	105475637	105547215	DUP	BD-only
chr1	122966093	123906779	DEL	BD-only
chr19	23872812	23967789	DEL	BD-only
chr3	90498572	90598139	DUP	BD-only
chr6	54374432	54469399	DEL	BD-only
chr6	58432453	61307793	DUP	BD-only
chr6	58433290	61307772	DEL	BD-only
chr6	61733798	61756120	DEL	BD-only
chr6	79847415	79860707	DEL	BD-only
chr6	124111392	124149815	DUP	BD-only
chr8	57204029	57215305	DUP	BD-only
chr1	49466367	49481556	DEL	BD-cancer
chr1	170398318	170418134	DEL	BD-cancer
chr11	81272309	81306781	DEL	BD-cancer
chr12	11055088	11084793	DUP	BD-cancer
chr12	61807017	61817180	DEL	BD-cancer
chr12	63474546	63492202	DEL	BD-cancer
chr13	67078550	67090856	DUP	BD-cancer
chr16	29168208	88133950	DUP	BD-cancer
chr18	22474175	22487264	DEL	BD-cancer
chr19	23873143	23968312	DUP	BD-cancer
chr19	27363565	27397920	DEL	BD-cancer
chr3	90499112	90597657	DEL	BD-cancer
chr3	90498567	90598139	DUP	BD-cancer
chr3	98140796	98183497	DUP	BD-cancer
chr4	90964406	90978589	DEL	BD-cancer
chr4	120601907	120624181	DEL	BD-cancer
chr6	52786075	52826659	DUP	BD-cancer
chr7	91382545	91426721	DUP	BD-cancer
chrX	37651918	42011746	DEL	BD-cancer
chrX	52862955	55652522	DEL	BD-cancer
chrX	81913851	81938224	DEL	BD-cancer
chr20	29983846	30140239	DEL	BD-only
chr22	22348885	22398254	DUP	BD-only
chr3	4208744	4274213	DEL	BD-only
chr3	176169412	176197109	DEL	BD-only
chr6	32648193	32751214	DEL	BD-only
chr6	108344057	108357094	DUP	BD-only
chr8	50270591	50282305	DUP	BD-only
chr8	57204036	57215476	DUP	BD-only
chr12	98002738	98019812	DUP	BD-cancer
chr19	27363597	27398134	DUP	BD-cancer
chr20	29983847	30140239	DEL	BD-cancer
chr22	22352782	22375963	DUP	BD-cancer
chr3	153690364	153700858	DEL	BD-cancer
chr7	142060026	142086483	DUP	BD-cancer
chr8	30070059	30082847	DEL	BD-cancer
chr8	142877832	142915748	DEL	BD-cancer
chr1	122966086	123906792	DEL	BD-only
chr10	39214490	39303311	DEL	BD-only
chr11	48727095	55125598	DUP	BD-only
chr11	49817800	49852490	DUP	BD-only
chr11	51142527	53716750	DUP	BD-only
chr11	71407367	71418329	DEL	BD-only
chr12	7798706	7905564	DEL	BD-only
chr12	15821798	16417542	DUP	BD-only
chr13	93630794	93724095	DUP	BD-only
chr14	106264560	106565664	DUP	BD-only
chr17	15140582	15155401	DEL	BD-only
chr19	23872815	23967772	DEL	BD-only
chr19	23873141	23968305	DUP	BD-only
chr22	25296244	25592935	DUP	BD-only
chr22	48495251	48606007	DEL	BD-only
chr3	162495917	162517809	DEL	BD-only
chr3	195730476	195744134	DEL	BD-only
chr4	144412426	144433518	DEL	BD-only
chr6	52786073	52826659	DUP	BD-only
chr6	58432460	61307807	DUP	BD-only
chr6	58433292	61307772	DEL	BD-only
chr8	140419044	141917711	DUP	BD-only
chrX	140075557	140138864	DUP	BD-only
chrX	143512546	143715738	DEL	BD-only
chrX	155803603	155987147	DUP	BD-only
chr18	20611791	20631069	DEL	BD-only
chr20	29983847	30140239	DEL	BD-only
chr3	90498574	90598136	DUP	BD-only
chr4	107142038	107154889	DEL	BD-only
chrX	52862964	55652522	DEL	BD-only
chrX	95651923	95669802	DUP	BD-only
chr1	175460981	175792699	DUP	BD-cancer
chr11	48727095	55125582	DUP	BD-cancer
chr11	51142483	53716749	DUP	BD-cancer
chr13	16653252	17149095	DUP	BD-cancer
chr14	48316852	48444870	DEL	BD-cancer
chr19	23872811	23967837	DEL	BD-cancer
chr19	23873141	23968301	DUP	BD-cancer
chr19	27363562	27397923	DEL	BD-cancer
chr22	22348865	22398254	DUP	BD-cancer
chr3	90498565	90598140	DUP	BD-cancer
chr3	151793742	151833275	DEL	BD-cancer
chr6	31388631	31485719	DUP	BD-cancer
chr6	58432454	61307791	DUP	BD-cancer
chr6	58433293	61307772	DEL	BD-cancer
chr7	8786867	8826622	DEL	BD-cancer
chr1	218079424	218222404	DEL	controls
chr10	46106663	46283234	DUP	controls
chr10	66314360	66356050	DEL	controls
chr13	101612731	101673419	DEL	controls
chr14	105630565	105649478	DUP	controls
chr19	23873142	23968312	DUP	controls
chr3	90498570	90598132	DUP	controls
chr6	52786073	52826627	DUP	controls
chr6	58432464	61307788	DUP	controls
chr11	51142526	53716749	DUP	controls
chr14	105630567	105649482	DUP	controls
chr3	90498562	90598138	DUP	controls
chr6	52786081	52826659	DUP	controls
chr6	58433261	61307772	DEL	controls
chr9	88370788	125174450	DEL	controls
chr9	88370208	125174450	DUP	controls
chr12	7798663	7905578	DEL	BD-only
chr15	101486779	101773813	DUP	BD-only
chr19	27803510	27827945	DEL	BD-only
chr2	13060570	13142133	DUP	BD-only
chr3	90498576	90598142	DUP	BD-only
chr5	162171947	162185501	DEL	BD-only
chr6	52786078	52826660	DUP	BD-only
chr7	142060780	142087013	DEL	BD-only
chr7	142460209	142497202	DUP	BD-only
chr7	155264457	155288949	DEL	BD-only
chr1	125026331	125046364	DUP	BD-only
chr1	208270656	208283993	DUP	BD-only
chr10	46106683	46283235	DUP	BD-only
chr10	125502207	125512668	DUP	BD-only
chr12	34103099	34114160	DEL	BD-only
chr19	23873149	23968309	DUP	BD-only
chr6	52786080	52826659	DUP	BD-only
chrX	155641420	155958257	DUP	BD-only
chr11	49817785	49852474	DUP	BD-only
chr11	51142528	53716755	DUP	BD-only
chr13	16653263	17149108	DUP	BD-only
chr17	79369383	79397607	DUP	BD-only
chr19	23873153	23968313	DUP	BD-only
chr19	53442739	53480330	DUP	BD-only
chr20	29983847	30140239	DEL	BD-only
chr3	90498589	90598138	DUP	BD-only
chr6	32513802	32575499	DEL	BD-only
chr6	49478478	49595625	DUP	BD-only
chr6	58432479	61307790	DUP	BD-only
chr6	88128903	88157547	DUP	BD-only
chr7	66728865	73967725	DEL	BD-only
chr8	50270591	50282305	DUP	BD-only
chrX	52862975	55652521	DEL	BD-only
chrX	155641411	155958252	DUP	BD-only
chr1	241286913	241298754	DEL	controls
chr10	46106664	46283234	DUP	controls
chr19	23873146	23968313	DUP	controls
chr20	29983845	30140235	DEL	controls
chr3	90498605	90598137	DUP	controls
chr3	165323152	165365571	DEL	controls
chr5	86006158	86020180	DUP	controls
chr6	18369150	18448388	DEL	controls
chr6	58432457	61307807	DUP	controls
chr6	58433291	61307770	DEL	controls
chr6	60458323	61321707	DUP	controls
chr6	76600209	76617888	DEL	controls
chr7	142460218	142497208	DUP	controls
chr8	124737707	124753298	DUP	controls
chr1	74797993	230093379	DEL	BD-cancer
chr1	223453524	223468854	DUP	BD-cancer
chr17	41422766	41439287	DUP	BD-cancer
chr19	23873147	23968311	DUP	BD-cancer
chr2	6553314	6567721	DEL	BD-cancer
chr2	133078252	133109063	DEL	BD-cancer
chr3	90498561	90598142	DUP	BD-cancer
chr4	131006158	131035458	DEL	BD-cancer
chr6	58432457	61307806	DUP	BD-cancer
chr7	49875103	49885534	DEL	BD-cancer
chr7	142461133	142498230	DUP	BD-cancer
chr8	57204037	57215336	DUP	BD-cancer
chr1	153071229	153094217	DUP	controls
chr10	81119655	81131621	DEL	controls
chr14	47238368	47248643	DEL	controls
chr14	87276351	87301377	DEL	controls
chr19	23873157	23968309	DUP	controls
chr3	90499107	90597568	DEL	controls
chr3	90498570	90598137	DUP	controls
chr5	54814725	54825500	DEL	controls
chr6	52786081	52826659	DUP	controls
chr6	55961164	55981915	DEL	controls
chr7	111424274	111634161	DEL	controls
chr8	11930688	12035837	DUP	controls
chrX	155641408	155958256	DUP	controls
chr11	51142485	53716755	DUP	BD-only
chr19	23873142	23968309	DUP	BD-only
chr3	90498563	90598137	DUP	BD-only
chr6	52786067	52826659	DUP	BD-only
chr6	58432456	61307797	DUP	BD-only
chr6	86637253	86648708	DEL	BD-only
chr6	91559260	91574043	DEL	BD-only
chrX	66480406	66820391	DEL	BD-only
chr11	48727095	55125577	DUP	BD-cancer
chr12	126509846	126521347	DEL	BD-cancer
chr19	23873145	23968313	DUP	BD-cancer
chr2	183821956	183834460	DEL	BD-cancer
chr3	61492595	61507131	DEL	BD-cancer
chr3	90498564	90598136	DUP	BD-cancer
chr6	141718799	141899980	DEL	BD-cancer
chr10	54686224	54709838	DUP	controls
chr12	110731901	110742653	DEL	controls
chr13	57089403	57100142	DEL	controls
chr13	85283528	85294526	DUP	controls
chr14	22505363	22516651	DEL	controls
chr19	23873149	23968309	DUP	controls
chr3	90498572	90598136	DUP	controls
chr3	173521482	173573070	DUP	controls
chr6	52786071	52826660	DUP	controls
chr7	8786867	8826622	DEL	controls
chrX	155641399	155958257	DUP	controls
chr10	54686224	54709838	DUP	BD-only
chr11	10135219	10146463	DEL	BD-only
chr11	48727092	55125587	DUP	BD-only
chr12	11015935	11070413	DEL	BD-only
chr14	105630568	105649478	DUP	BD-only
chr20	29983845	30140240	DEL	BD-only
chr3	90498574	90598134	DUP	BD-only
chr3	96340911	96351523	DEL	BD-only
chr3	98163403	98202620	DEL	BD-only
chr5	60414914	60477372	DUP	BD-only
chr6	52786071	52826660	DUP	BD-only
chr8	57204031	57215435	DUP	BD-only
chrX	34024873	34054734	DEL	BD-only
chrX	46456237	46477530	DUP	BD-only
chrX	155641399	155958264	DUP	BD-only
chr1	21981253	22005784	DEL	BD-cancer
chr10	39214490	39303311	DEL	BD-cancer
chr10	66314360	66356050	DEL	BD-cancer
chr12	117645943	117662751	DEL	BD-cancer
chr12	131245689	131344295	DEL	BD-cancer
chr13	82614244	82630674	DUP	BD-cancer
chr20	29983847	30140235	DEL	BD-cancer
chr3	9579892	9597156	DUP	BD-cancer
chr3	90498567	90598138	DUP	BD-cancer
chr4	107142038	107154889	DEL	BD-cancer
chr4	156038186	156052837	DEL	BD-cancer
chr6	32505181	32543776	DEL	BD-cancer
chr6	58432456	61307807	DUP	BD-cancer
chr6	94647414	94849240	DEL	BD-cancer
chr6	96747099	96762828	DEL	BD-cancer
chr8	363368	626555	DUP	BD-cancer
chr8	136668043	136850127	DEL	BD-cancer
chr8	142877806	142915789	DEL	BD-cancer
chr9	17808534	17900805	DEL	BD-cancer
chr11	48727095	55125585	DUP	BD-cancer
chr12	125607073	125642210	DUP	BD-cancer
chr16	2073467	2086547	DUP	BD-cancer
chr16	60521545	60539003	DEL	BD-cancer
chr17	55691056	55701596	DEL	BD-cancer
chr3	90498565	90598140	DUP	BD-cancer
chr3	176169412	176197109	DEL	BD-cancer
chr4	58301055	58316038	DEL	BD-cancer
chr6	58432502	61307794	DUP	BD-cancer
chr7	142060778	142087053	DEL	BD-cancer
chrX	140075559	140138864	DUP	BD-cancer
chr10	169060	360711	DUP	BD-only
chr11	48727093	55125589	DUP	BD-only
chr13	82614244	82630674	DUP	BD-only
chr14	106495061	106506351	DEL	BD-only
chr19	21089868	21151988	DUP	BD-only
chr19	24196051	24210050	DEL	BD-only
chr19	27363576	27397920	DEL	BD-only
chr20	29983847	30140239	DEL	BD-only
chr22	22348885	22398254	DUP	BD-only
chr3	90498563	90598139	DUP	BD-only
chr3	98140808	98183497	DUP	BD-only
chr6	58432471	61307789	DUP	BD-only
chr7	112974601	113003265	DUP	BD-only
chr8	57203858	57215244	DUP	BD-only
chr9	23362701	23377688	DEL	BD-only
chrX	52862978	55652521	DEL	BD-only
chr1	153071218	153094205	DUP	controls
chr11	48727022	55124771	DEL	controls
chr11	48727095	55125594	DUP	controls
chr16	74726630	74756593	DEL	controls
chr16	74847028	75148756	DEL	controls
chr19	23872810	23967786	DEL	controls
chr19	23873144	23968313	DUP	controls
chr19	24196051	24210050	DEL	controls
chr19	51768553	52114483	DUP	controls
chr22	22352807	22375961	DUP	controls
chr3	90498575	90598135	DUP	controls
chr3	158502097	158518930	DEL	controls
chr6	32662182	32758876	DEL	controls
chr6	58432460	61307795	DUP	controls
chr7	58185014	60573020	DEL	controls
chr7	70855001	70900087	DUP	controls
chr7	142461133	142498232	DUP	controls
chr8	30070059	30082847	DEL	controls
chr9	71290884	71329979	DUP	controls
chr9	71295527	71334561	DEL	controls
chrX	52862998	55652522	DEL	controls
chrX	101800346	101812815	DUP	controls
chr1	14849596	237087435	DEL	BD-only
chr1	122966089	123906774	DEL	BD-only
chr11	25218750	25255791	DUP	BD-only
chr11	49817797	49852493	DUP	BD-only
chr11	51142510	53716749	DUP	BD-only
chr12	7798706	7905563	DEL	BD-only
chr13	29211260	29346574	DUP	BD-only
chr13	68670570	68694619	DEL	BD-only
chr18	22474175	22487264	DEL	BD-only
chr19	23872816	23967786	DEL	BD-only
chr19	27363554	27397923	DEL	BD-only
chr19	52818789	52855021	DEL	BD-only
chr3	90498570	90598135	DUP	BD-only
chr4	111376162	111388458	DEL	BD-only
chr6	52786067	52826638	DUP	BD-only
chr6	58432456	61307807	DUP	BD-only
chr7	79842301	79852359	DEL	BD-only
chr8	57204037	57215359	DUP	BD-only
chr8	124737707	124753298	DUP	BD-only
chrX	155641401	155958235	DUP	BD-only
chr1	125026331	125046373	DUP	BD-cancer
chr11	48727092	55125590	DUP	BD-cancer
chr12	3321295	3331665	DEL	BD-cancer
chr14	85819098	85846519	DEL	BD-cancer
chr14	85991377	86023242	DEL	BD-cancer
chr19	23873140	23968313	DUP	BD-cancer
chr19	24330524	24352287	DEL	BD-cancer
chr19	54819355	54853491	DUP	BD-cancer
chr2	17038561	17059237	DEL	BD-cancer
chr20	29285136	30468959	DEL	BD-cancer
chr3	90498562	90598140	DUP	BD-cancer
chr5	17618767	17645437	DEL	BD-cancer
chr6	29798470	29954844	DEL	BD-cancer
chr6	32648172	32751215	DEL	BD-cancer
chr6	51982895	100746156	DEL	BD-cancer
chr8	26476540	26486628	DUP	BD-cancer
chr8	33314929	33337705	DEL	BD-cancer
chr11	48727094	55125592	DUP	BD-cancer
chr11	85551983	85563732	DEL	BD-cancer
chr14	48882207	49023146	DEL	BD-cancer
chr19	27803510	27827945	DEL	BD-cancer
chr20	45720211	45750895	DEL	BD-cancer
chr3	90498562	90598141	DUP	BD-cancer
chr3	151793742	151833275	DEL	BD-cancer
chr8	57204050	57215435	DUP	BD-cancer
chr1	153071224	153094217	DUP	controls
chr10	81119655	81131621	DEL	controls
chr11	48727117	55125592	DUP	controls
chr11	85551983	85563732	DEL	controls
chr12	7798699	7905580	DEL	controls
chr14	43355074	43779129	DUP	controls
chr17	79369383	79397607	DUP	controls
chr19	23873144	23968312	DUP	controls
chr3	90499107	90597795	DEL	controls
chr3	90498574	90598138	DUP	controls
chr4	96377327	96473028	DEL	controls
chr5	32106097	32167669	DUP	controls
chr6	52786086	52826659	DUP	controls
chr6	53990722	54001653	DEL	controls
chr6	75532416	75556753	DEL	controls
chr7	17515033	17528010	DEL	controls
chr7	142060021	142086478	DUP	controls
chr7	142060770	142087013	DEL	controls
chr8	57204029	57215318	DUP	controls
chr10	11402613	11422803	DEL	BD-cancer
chr10	53612539	53699018	DEL	BD-cancer
chr11	49817797	49852482	DUP	BD-cancer
chr12	25803203	103966055	DUP	BD-cancer
chr12	34098686	34109778	DEL	BD-cancer
chr20	16585795	16606131	DEL	BD-cancer
chr3	90499113	90597540	DEL	BD-cancer
chr3	90498574	90598140	DUP	BD-cancer
chr3	98163130	98202552	DUP	BD-cancer
chr3	128661560	128696093	DUP	BD-cancer
chr5	684108	776102	DEL	BD-cancer
chr5	166411878	166422961	DEL	BD-cancer
chr6	58432463	61307790	DUP	BD-cancer
chr8	57204031	57215246	DUP	BD-cancer
chr8	142877830	142915742	DEL	BD-cancer
chrX	155803610	155987147	DUP	BD-cancer
chr1	102190302	102393131	DEL	BD-only
chr11	51142484	53716733	DUP	BD-only
chr19	23873142	23968309	DUP	BD-only
chr3	89892046	89923235	DEL	BD-only
chr3	90498562	90598136	DUP	BD-only
chr3	195730473	195744115	DEL	BD-only
chr4	134577458	134634584	DEL	BD-only
chr6	31388636	31485718	DUP	BD-only
chr8	11930714	12035837	DUP	BD-only
chr8	48157714	48178340	DEL	BD-only
chr9	15824943	15839173	DEL	BD-only
chrX	52862972	55652522	DEL	BD-only
chr11	49817792	49852471	DUP	BD-cancer
chr14	105630566	105649483	DUP	BD-cancer
chr19	23873148	23968294	DUP	BD-cancer
chr20	12499767	12590394	DEL	BD-cancer
chr3	90498562	90598137	DUP	BD-cancer
chr6	58432472	61307790	DUP	BD-cancer
chrX	52862975	55652521	DEL	BD-cancer
chr1	17267652	17294689	DUP	BD-only
chr1	245473476	245484706	DEL	BD-only
chr10	54686224	54709838	DUP	BD-only
chr11	51142551	53716749	DUP	BD-only
chr13	29212850	29347984	DEL	BD-only
chr16	25055245	25126496	DUP	BD-only
chr17	15140582	15155401	DEL	BD-only
chr19	23322942	23468218	DUP	BD-only
chr19	23873142	23968311	DUP	BD-only
chr19	27363569	27397920	DEL	BD-only
chr19	27363598	27398134	DUP	BD-only
chr3	90499093	90597560	DEL	BD-only
chr3	90498575	90598135	DUP	BD-only
chr3	100616028	100727306	DUP	BD-only
chr6	58432457	61307807	DUP	BD-only
chr7	66729553	73967759	DEL	BD-only
chrX	52862974	55652522	DEL	BD-only
chr11	48727093	55125594	DUP	BD-cancer
chr11	49817786	49852471	DUP	BD-cancer
chr3	90498571	90598127	DUP	BD-cancer
chr6	58432469	61307795	DUP	BD-cancer
chr8	50270591	50282305	DUP	BD-cancer
chr9	10312843	10329193	DUP	BD-cancer
chr10	51443920	51454461	DEL	BD-cancer
chr11	51125118	52308258	DEL	BD-cancer
chr11	51142523	53716748	DUP	BD-cancer
chr19	23322942	23468166	DUP	BD-cancer
chr19	53442743	53480340	DUP	BD-cancer
chr20	42549793	42621072	DEL	BD-cancer
chr3	90498570	90598142	DUP	BD-cancer
chr4	107142038	107154889	DEL	BD-cancer
chr6	52786073	52826659	DUP	BD-cancer
chr6	61378583	61395672	DUP	BD-cancer
chr7	3218013	3846155	DUP	BD-cancer
chr7	62307416	62408559	DUP	BD-cancer
chr7	142460277	142497191	DUP	BD-cancer
chr7	156505882	156521132	DEL	BD-cancer
chrX	52862974	55652522	DEL	BD-cancer
chr1	189356879	189575293	DEL	BD-only
chr10	76192573	76204182	DUP	BD-only
chr19	23873143	23968310	DUP	BD-only
chr19	54219993	54239622	DEL	BD-only
chr20	26608334	26631441	DEL	BD-only
chr20	29983843	30140242	DEL	BD-only
chr3	4035982	4062812	DEL	BD-only
chr3	90499099	90597584	DEL	BD-only
chr3	90498566	90598133	DUP	BD-only
chr3	158248756	158277877	DEL	BD-only
chr3	162495917	162517809	DEL	BD-only
chr3	192219542	192270858	DEL	BD-only
chr3	192219416	192278902	DUP	BD-only
chr4	89032061	89053644	DUP	BD-only
chr4	97251360	97266254	DEL	BD-only
chr4	171138562	171156686	DEL	BD-only
chr6	29949321	29970092	DEL	BD-only
chr8	57204030	57215332	DUP	BD-only
chrX	52862970	55652522	DEL	BD-only
chrX	81935172	82063404	DUP	BD-only
chrX	95058136	95125325	DUP	BD-only
chrX	140075556	140138868	DUP	BD-only
chrX	155641405	155958228	DUP	BD-only
chr10	41813506	41827726	DEL	controls
chr10	46106669	46283241	DUP	controls
chr11	48727078	55125584	DUP	controls
chr11	49817803	49852461	DUP	controls
chr11	51124789	52673457	DUP	controls
chr11	51142482	53716754	DUP	controls
chr14	85991377	86023242	DEL	controls
chr17	15819897	20637992	DUP	controls
chr19	23873140	23968304	DUP	controls
chr2	164993645	165008797	DEL	controls
chr20	17766766	17778151	DEL	controls
chr3	195730472	195744114	DEL	controls
chr4	125224468	125239172	DUP	controls
chr6	52786073	52826659	DUP	controls
chr6	58432461	61307790	DUP	controls
chrX	155641399	155958249	DUP	controls
chr3	90498586	90598136	DUP	controls
chr6	52786071	52826659	DUP	controls
chr6	58432473	61307791	DUP	controls
chr7	142060021	142086491	DUP	controls
chrX	52862959	55652522	DEL	controls
chr1	153071223	153094205	DUP	BD-only
chr15	100295914	100430555	DUP	BD-only
chr16	22827878	22843867	DEL	BD-only
chr3	90498594	90598108	DUP	BD-only
chr3	166803359	166816463	DUP	BD-only
chr7	142060047	142086464	DUP	BD-only
chr1	153071216	153094186	DUP	BD-only
chr10	46106656	46283243	DUP	BD-only
chr11	48727095	55125582	DUP	BD-only
chr11	125205501	125215742	DEL	BD-only
chr12	1342081	1353717	DEL	BD-only
chr22	22348888	22398254	DUP	BD-only
chr3	90498560	90598138	DUP	BD-only
chr4	10209543	10233035	DEL	BD-only
chr5	32106097	32167669	DUP	BD-only
chr6	52786073	52826659	DUP	BD-only
chr8	57204030	57215290	DUP	BD-only
chrX	101800346	101812815	DUP	BD-only
chr1	13224539	13370440	DUP	BD-only
chr1	92039588	92117120	DUP	BD-only
chr11	48727093	55125588	DUP	BD-only
chr12	78491856	78514348	DUP	BD-only
chr12	116720446	116737789	DEL	BD-only
chr14	94363767	94380371	DUP	BD-only
chr14	105588540	105708710	DEL	BD-only
chr19	23873142	23968305	DUP	BD-only
chr20	29983844	30140245	DEL	BD-only
chr3	90498579	90598136	DUP	BD-only
chr6	52786073	52826659	DUP	BD-only
chr6	54235774	54266328	DEL	BD-only
chr6	58432457	61307806	DUP	BD-only
chr6	86637253	86648708	DEL	BD-only
chr8	2104330	2540953	DEL	BD-only
chr11	48727095	55125594	DUP	BD-only
chr14	87925158	87956829	DEL	BD-only
chr14	105630577	105649486	DUP	BD-only
chr19	23873142	23968308	DUP	BD-only
chr3	90498566	90598137	DUP	BD-only
chr5	27519144	27530127	DEL	BD-only
chr5	166340369	166352963	DEL	BD-only
chr6	58432455	61307791	DUP	BD-only
chr6	58433291	61307772	DEL	BD-only
chrX	120707571	120721427	DUP	BD-only
chr1	822039	898949	DEL	BD-cancer
chr10	81119655	81131621	DEL	BD-cancer
chr11	43750091	43761101	DEL	BD-cancer
chr11	48727093	55125592	DUP	BD-cancer
chr14	105630567	105649487	DUP	BD-cancer
chr18	68179176	68228683	DEL	BD-cancer
chr3	90498561	90598137	DUP	BD-cancer
chr4	38454801	38466473	DEL	BD-cancer
chr5	17342665	17357048	DEL	BD-cancer
chr5	25708543	161795389	DUP	BD-cancer
chr6	58432483	61307790	DUP	BD-cancer
chr8	142877823	142915752	DEL	BD-cancer
chr10	46106668	46283234	DUP	BD-cancer
chr10	54686224	54709838	DUP	BD-cancer
chr19	38548477	38693243	DEL	BD-cancer
chr19	38548481	38693478	DUP	BD-cancer
chr3	60575568	60607606	DEL	BD-cancer
chr3	90499104	90597713	DEL	BD-cancer
chr3	90498588	90598132	DUP	BD-cancer
chr5	3957745	3970597	DEL	BD-cancer
chr5	12675369	12741402	DEL	BD-cancer
chr6	58432464	61307790	DUP	BD-cancer
chr8	30070059	30082847	DEL	BD-cancer
chr10	86062	97356	DEL	BD-only
chr10	46106668	46283242	DUP	BD-only
chr11	48727095	55125588	DUP	BD-only
chr12	11015380	11070410	DEL	BD-only
chr14	47238368	47248643	DEL	BD-only
chr14	54151915	54163795	DEL	BD-only
chr14	98711763	98727447	DEL	BD-only
chr14	105630568	105649486	DUP	BD-only
chr19	23872816	23967785	DEL	BD-only
chr19	23873140	23968304	DUP	BD-only
chr19	27363605	27398134	DUP	BD-only
chr20	29983846	30140246	DEL	BD-only
chr3	2971194	2990603	DEL	BD-only
chr3	90499071	90597696	DEL	BD-only
chr3	90498570	90598140	DUP	BD-only
chr4	133257989	133451360	DEL	BD-only
chr6	58432465	61307816	DUP	BD-only
chr7	66729539	73967759	DEL	BD-only
chr7	134100154	134113577	DEL	BD-only
chr7	142461133	142498198	DUP	BD-only
chrX	153075485	153238268	DUP	BD-only
chr10	46106671	46283147	DUP	controls
chr20	14800797	14846838	DEL	controls
chr20	29983847	30140240	DEL	controls
chr3	90498571	90598141	DUP	controls
chr3	128661560	128696088	DUP	controls
chr6	31251740	31262015	DEL	controls
chr14	47238368	47248643	DEL	BD-only
chr16	36348595	37915270	DEL	BD-only
chr19	27363557	27397923	DEL	BD-only
chr3	90498560	90598139	DUP	BD-only
chr6	52786071	52826659	DUP	BD-only
chr6	58432488	61307790	DUP	BD-only
chr6	75532416	75556753	DEL	BD-only
chr8	102706161	102716202	DEL	BD-only
chr9	84755635	84788050	DUP	BD-only
chrX	25466136	25493305	DUP	BD-only
chrX	155641401	155958265	DUP	BD-only
chrY	9112716	21754407	DUP	BD-only
chr10	46106668	46283240	DUP	BD-cancer
chr17	79369383	79397607	DUP	BD-cancer
chr19	23873140	23968310	DUP	BD-cancer
chr19	27363532	27397921	DEL	BD-cancer
chr19	53442767	53480340	DUP	BD-cancer
chr20	61007222	61030462	DEL	BD-cancer
chr21	13878441	13898108	DUP	BD-cancer
chr3	90498563	90598140	DUP	BD-cancer
chr5	10064522	10101329	DUP	BD-cancer
chr6	58432464	61307794	DUP	BD-cancer
chr6	58433290	61307772	DEL	BD-cancer
chr6	75532416	75556753	DEL	BD-cancer
chrX	52862950	55652522	DEL	BD-cancer
chrX	155641408	155958237	DUP	BD-cancer
chr10	121010184	121027986	DEL	BD-only
chr12	7798710	7905564	DEL	BD-only
chr13	37496258	37546594	DEL	BD-only
chr14	94363766	94380359	DUP	BD-only
chr18	67628335	67650007	DEL	BD-only
chr2	6158161	6168587	DEL	BD-only
chr2	75550509	75586099	DUP	BD-only
chr3	192880199	192892161	DEL	BD-only
chr5	19277768	19287875	DEL	BD-only
chr6	58432451	61307790	DUP	BD-only
chr6	86696473	86708124	DEL	BD-only
chr7	18037108	18062161	DEL	BD-only
[truncated: 19,562 more rows]
