# Supplementary material for: Copy number variations contribute to malignant tumor development in children with serious birth defects
Source: Mol Oncol. 2024 Aug 14;19(3):899–912. doi: 10.1002/1878-0261.13718 (PMC11887664; doi:10.1002/1878-0261.13718)
Supplement: Supplementary file 3 — Table S3. Gene lists for different types of copy number variations (CNVs). [file MOL2-19-899-s003.xlsx]

## Sheet: Sheet1
Supplementary Table 3. Gene lists for different types of CNVs
fully deleted genes	fully duplicated genes	partially deleted genes	partially duplicated genes
OR2T11	FBXO28	GCSAML	GALNT2
OR2T35	DEGS1	SH3YL1	CHRM3
FAM84A	NVL	CMPK2	KIF26B
SP4	CNIH4	C2CD6	CAPN14
DNAH11	WDR26	AGAP1	NAGK
CDCA7L	CNIH3	KPNA4	CTNNA2
RAPGEF5	LBR	LPP	FAM178B
STEAP1B	ENAH	BANK1	PDE11A
IL6	SRP9	INTS12	CCDC141
TOMM7	EPHX1	GSTCD	TRIP12
FAM126A	TMEM63A	COL25A1	KIF1A
KLHL7	LEFTY1	CBR4	CHL1
NUPL2	AL117348.2	PDE4D	SFMBT1
GPNMB	PYCR2	S100Z	AC096887.1
MALSU1	LEFTY2	FER	PRKCD
IGF2BP3	SDE2	TMEM232	FHIT
TRA2A	H3F3A	DTWD2	AC097634.4
CCDC126	ACBD3	PRR16	EIF4E3
FAM221A	MIXL1	GMDS	SPSB4
LEP	LIN9	DGKB	AADAC
RBM28	PARP1	STK31	ST6GAL1
PRRT4	STUM	CCDC146	HTT
IMPDH1	ITPKB	BCAP29	REST
HILPDA	PSEN2	KCND2	ADGRL3
METTL2B	COQ8A	SLC37A3	ACSL1
FAM71F2	CDC42BPA	AOC1	CYP4V2
FAM71F1	ZNF678	PTPRN2	KLKB1
CALU	SNAP47	DLGAP2	SNCAIP
OPN1SW	JMJD4	NRG1	RAPGEF6
CCDC136	PRSS38	PXDNL	AC008695.1
FLNC	WNT9A	AC022826.2	SGCD
KCP	WNT3A	UBE2W	NEURL1B
ATP6V1F	ARF1	NCALD	TMEM217
ATP6V1FNB	C1orf35	CSMD3	TBC1D22B
IRF5	MRPL55	TRPS1	RCAN2
TNPO3	GUK1	RLN2	DST
AC011005.1	GJC2	RLN1	KHDRBS2
TSPAN33	IBA57	ADAMTSL1	SMIM8
SMO	OBSCN	SAXO1	C6orf163
AHCYL2	TRIM11	MTAP	ICA1
STRIP2	TRIM17	AL359922.1	NXPH1
SMKR1	HIST3H3	ZCCHC7	ZNRF2
NRF1	HIST3H2A	RSU1	AC006978.2
UBE2H	HIST3H2BB	SCART1	CD36
ZC3HC1	RNF187	CYP2E1	ADAM22
KLHDC10	RHOU	TRIM5	CPED1
TMEM209	RAB4A	OR52N1	CADPS2
SSMEM1	SPHAR	CHORDC1	VIPR2
CPA2	CCSAP	AP002884.3	TDRP
CPA4	ACTA1	BCO2	ERICH1
CPA5	NUP133	OR6T1	MYOM2
CPA1	ABCB10	KSR2	TUSC3
CEP41	TAF5L	PRKCH	PLAG1
MEST	URB2	NRXN3	TSNARE1
COPG2	OR1C1	SEMA6D	DOCK8
TSGA13	OR14A16	TNFAIP8L3	DMRT1
KLF14	OR11L1	RSL24D1	LINGO2
MKLN1	TRIM58	RAB27A	B4GALT1
PODXL	OR2W3	CIAO2A	BAG1
PLXNA4	OR2T8	SNX1	FXN
CHCHD3	OR2AJ1	ZNF609	AL358113.1
LRGUK	OR2L8	THSD4	PBX3
SLC35B4	OR2AK2	TSC2	KCNT1
AKR1B1	OR2L5	PKD1	CAMSAP1
AKR1B10	OR2L2	TRAF7	TMEM72
AKR1B15	OR2L3	CASKIN1	ZNF488
BPGM	OR2L13	ATF7IP2	ARHGAP22
CALD1	OR2M5	KLHDC4	DLG5
AGBL3	OR2M2	NF1	DUSP8
CYREN	OR2M3	SMARCE1	USP47
TMEM140	OR2M4	CDH7	PICALM
WDR91	OR2T33	ZNF407	JRKL
STRA8	OR2T12	PARD6G	CARD16
CNOT4	OR2M7	RDH8	NTM
NUP205	OR14C36	PSG6	ERC1
STMP1	OR2T4	KIR3DL1	TMEM132B
SLC13A4	OR2T6	RALGAPA2	ADPRHL1
FAM180A	OR2T1	ADNP	DCUN1D2
PPP1R3B	OR2T2	MX2	GPHN
CNTNAP3B	OR2T3	PNPLA3	SIPA1L1
SPATA31A6	OR2T5	GRAMD4	PTGR2
SPATA31A5	OR2G6	CERK	AC005520.1
SPATA31A7	OR2T29	BRWD3	ZNF410
CNTNAP3C	OR2T34		AHSA1
OR52N5	OR2T10		ISM2
FAM181B	OR2T11		SLIRP
PRCP	OR2T35		SNW1
DDIAS	OR2T27		GTF2A1
RAB30	EHD3		TDRD9
PCF11	SRD5A2		RTF1
ANKRD42	AQP12B		USP50
CCDC90B	AQP12A		TRPM7
TMEM126B	RFT1		ALDH1A2
TMEM126A	GPR27		RNF111
CREBZF	PROK2		NPRL3
CCDC89	BDH1		TSC2
SYTL2	ZNF732		XPO6
CCDC83	HELT		TMEM107
PICALM	TLR3		SLFN12L
EED	FAM149A		SLFN14
HIKESHI	CETN3		PLXDC1
CCDC81	MBLAC2		MED1
ME3	POLR3G		SOST
PRSS23	LYSMD3		DUSP3
FZD4	ADGRV1		KANSL1
TMEM135	ARRDC3		RAB37
RAB38	NR2F1		CD300LF
CTSC	FAM172A		FDXR
GRM5	POU5F2		FADS6
TYR	KIAA0825		FHOD3
NOX4	SLF1		KIAA1328
TRIM77	MCTP1		PIK3C3
TRIM49	FAM81B		TMX3
TRIM64B	TTC37		CCDC102B
TRIM49D1	ARSK		RSPH6A
TRIM49D2	GPR150		SYMPK
TRIM64	RFESD		C5AR1
TRIM49C	SPATA9		C5AR2
UBTFL1	RHOBTB3		ZNF28
NAALAD2	GLRX		ZNF468
OMG	ELL2		ZNF134
EVI2B	PCSK1		BFSP1
AC134669.1	CAST		NDRG3
EVI2A	ERAP1		ZMYND8
RAB11FIP4	ERAP2		TAF4
ACP7	LNPEP		RTEL1
PSG7	LIX1		RTEL1-TNFRSF6B
ZNF808	RIOK2		CYYR1
ZNF701	RGMB		HUNK
ZNF83	CHD1		SLC5A1
ZNF611	FAM174A		TRIOBP
ZNF600	ST8SIA4		TCF20
CST1	SLCO4C1		MPPED1
CST2	SLCO6A1		EFCAB6
S100B	PAM		CFAP47
MCAT	GIN1		TSC22D3
TSPO	PPIP5K2
TTLL12	C5orf30
SCUBE1	EFNA5
MPPED1	FBXL17
EFCAB6	FER
SULT4A1	PJA2
PNPLA5	MAN2A1
	TMEM232
	SLC25A46
	TSLP
	WDR36
	CAMK4
	STARD4
	NREP
	EPB41L4A
	APC
	AC008575.1
	SRP19
	REEP5
	DCP2
	MCC
	TSSK1B
	YTHDC2
	KCNN2
	TRIM36
	PGGT1B
	CCDC112
	FEM1C
	TMED7-TICAM2
	TICAM2
	TMED7
	CDO1
	ATG12
	AP3S1
	LVRN
	ARL14EPL
	COMMD10
	SEMA6A
	DTWD2
	DMXL1
	TNFAIP8
	HSD17B4
	FAM170A
	PRR16
	FTMT
	SRFBP1
	LOX
	ZNF474
	AC010255.3
	SNCAIP
	SNX2
	SNX24
	PPIC
	PRDM6
	CEP120
	CSNK1G3
	ZNF608
	GRAMD2B
	ALDH7A1
	PHAX
	TEX43
	LMNB1
	2023-03-03
	C5orf63
	MEGF10
	PRRC1
	CTXN3
	CCDC192
	SLC12A2
	FBN2
	SLC27A6
	ISOC1
	ADAMTS19
	KIAA1024L
	CHSY3
	HINT1
	LYRM7
	CDC42SE2
	RAPGEF6
	AC008695.1
	FNIP1
	MEIKIN
	AC026398.1
	ACSL6
	IL3
	CSF2
	P4HA2
	PDLIM4
	SLC22A4
	SLC22A5
	AC116366.3
	IRF1
	IL5
	RAD50
	IL13
	IL4
	KIF3A
	CCNI2
	2023-09-08
	SOWAHA
	SHROOM1
	GDF9
	UQCRQ
	LEAP2
	AFF4
	ZCCHC10
	HSPA4
	FSTL4
	C5orf15
	VDAC1
	TCF7
	SKP1
	AC104109.3
	PPP2CA
	CDKL3
	UBE2B
	CDKN2AIPNL
	JADE2
	SAR1B
	SEC24A
	CAMLG
	DDX46
	C5orf24
	TXNDC15
	PCBD2
	CATSPER3
	PITX1
	H2AFY
	DCANP1
	TIFAB
	NEUROG1
	CXCL14
	SLC25A48
	IL9
	LECT2
	TGFBI
	SMAD5
	SMIM32
	TRPC7
	SPOCK1
	KLHL3
	HNRNPA0
	MYOT
	PKD2L2
	FAM13B
	WNT8A
	NME5
	BRD8
	KIF20A
	CDC23
	GFRA3
	CDC25C
	FAM53C
	KDM3B
	REEP2
	EGR1
	ETF1
	HSPA9
	CTNNA1
	LRRTM2
	SIL1
	MATR3
	PAIP2
	SLC23A1
	MZB1
	PROB1
	SPATA24
	DNAJC18
	AC142391.1
	ECSCR
	SMIM33
	TMEM173
	UBE2D2
	CXXC5
	PSD2
	NRG2
	PURA
	IGIP
	CYSTM1
	PFDN1
	HBEGF
	SLC4A9
	ANKHD1
	ANKHD1-EIF4EBP3
	SRA1
	EIF4EBP3
	APBB3
	SLC35A4
	CD14
	NDUFA2
	TMCO6
	IK
	WDR55
	DND1
	HARS
	HARS2
	ZMAT2
	PCDHA1
	PCDHA2
	PCDHA3
	PCDHA4
	PCDHA5
	PCDHA6
	PCDHA7
	PCDHA8
	PCDHA9
	PCDHA10
	PCDHA11
	PCDHA12
	PCDHA13
	PCDHAC1
	PCDHAC2
	PCDHB1
	PCDHB2
	PCDHB3
	PCDHB4
	PCDHB5
	PCDHB6
	PCDHB7
	PCDHB8
	PCDHB16
	PCDHB9
	PCDHB10
	PCDHB11
	PCDHB12
	PCDHB13
	PCDHB14
	AC244517.10
	PCDHB15
	TAF7
	SLC25A2
	PCDHGA1
	PCDHGA2
	PCDHGA3
	PCDHGB1
	PCDHGA4
	PCDHGB2
	PCDHGA5
	PCDHGB3
	PCDHGA6
	PCDHGA7
	PCDHGB4
	PCDHGA8
	PCDHGB5
	PCDHGA9
	PCDHGB6
	PCDHGA10
	PCDHGB7
	PCDHGA11
	PCDHGA12
	PCDHGC3
	PCDHGC4
	PCDHGC5
	DIAPH1
	HDAC3
	FCHSD1
	ARAP3
	PCDH1
	DELE1
	PCDH12
	RNF14
	GNPDA1
	NDFIP1
	SPRY4
	FGF1
	ARHGAP26
	NR3C1
	HMHB1
	YIPF5
	KCTD16
	PRELID2
	GRXCR2
	SH3RF2
	PLAC8L1
	LARS
	AC091959.3
	RBM27
	POU4F3
	TCERG1
	GPR151
	PPP2R2B
	STK32A
	DPYSL3
	JAKMIP2
	SPINK1
	SCGB3A2
	C5orf46
	SPINK5
	SPINK14
	SPINK6
	MARCOL
	SPINK13
	SPINK7
	SPINK9
	FBXO38
	HTR4
	ADRB2
	SH3TC2
	ABLIM3
	AFAP1L1
	GRPEL2
	PCYOX1L
	IL17B
	CSNK1A1
	ARHGEF37
	PPARGC1B
	PDE6A
	SLC26A2
	TIGD6
	HMGXB3
	CSF1R
	PDGFRB
	CDX1
	SLC6A7
	CAMK2A
	ARSI
	TCOF1
	CD74
	RPS14
	NDST1
	SYNPO
	MYOZ3
	RBM22
	DCTN4
	SMIM3
	IRGM
	ZNF300
	GPX3
	TNIP1
	ANXA6
	CCDC69
	GM2A
	SLC36A3
	SLC36A2
	SLC36A1
	FAT2
	SPARC
	ATOX1
	G3BP1
	GLRA1
	NMUR2
	GRIA1
	FAM114A2
	MFAP3
	GALNT10
	SAP30L
	HAND1
	LARP1
	FAXDC2
	CNOT8
	GEMIN5
	MRPL22
	KIF4B
	SGCD
	PPP1R2B
	TIMD4
	HAVCR1
	HAVCR2
	MED7
	ITK
	FAM71B
	CYFIP2
	AC008676.3
	FNDC9
	ADAM19
	NIPAL4
	SOX30
	C5orf52
	THG1L
	LSM11
	CLINT1
	EBF1
	RNF145
	UBLCP1
	IL12B
	ADRA1B
	TTC1
	PWWP2A
	FABP6
	CCNJL
	C1QTNF2
	ZBED8
	SLU7
	PTTG1
	ATP10B
	GABRB2
	GABRA6
	SRI
	STEAP4
	FBXO25
	TDRP
	TYRP1
	LURAP1L
	MPDZ
	SPINK4
	ANTXRL
	ANXA8L1
	NPY4R
	GPRIN2
	SYT15
	PTPN20
	GDF10
	GDF2
	RBP3
	DLG5
	POLR3A
	RPS24
	KRTAP5-1
	KRTAP5-2
	KRTAP5-3
	KRTAP5-4
	KRTAP5-5
	KRTAP5-6
	CARD17
	RGS6
	ALKBH1
	AQP9
	LIPC
	ADAM10
	MINDY2
	SLTM
	ZNF200
	MEFV
	ARL5C
	CACNB1
	RPL19
	STAC2
	FBXL20
	ARL17B
	LRRC37A
	LRRC37A2
	ARL17A
	NSF
	WNT3
	WNT9B
	GOSR2
	AC005670.2
	RPRML
	RPL38
	TTYH2
	DNAI2
	KIF19
	BTBD17
	GPR142
	GPRC5C
	CD300A
	CD300LB
	CD300C
	CD300LD
	CD300E
	TPGS2
	ZNF211
	CST1
	CST2
	DSN1
	YTHDF1
	BIRC7
	NKAIN4
	ARFGAP1
	CHRNA4
	KCNQ2
	EEF1A2
	PPDPF
	PTK6
	SRMS
	FNDC11
	HELZ2
	GMEB2
	STMN3
	CYP2D6
	FAM47A
