# Supplementary material for: Copy number variations contribute to malignant tumor development in children with serious birth defects
Source: Mol Oncol. 2024 Aug 14;19(3):899–912. doi: 10.1002/1878-0261.13718 (PMC11887664; doi:10.1002/1878-0261.13718)
Supplement: Supplementary file 4 — Table S4. Long non‐coding RNA (lncRNA) lists for different types of copy number variations (CNVs). [file MOL2-19-899-s001.xlsx]

## Sheet: Sheet1
Supplementary Table 4. lncRNA lists for different types of CNVs
lncRNA fully deleted	lncRNA fully duplicated	lncRNA partially deleted	lncRNA partially duplicated
LINC00115	ENSG00000232628	ENSG00000236817	ENSG00000235749
LINC01128	ENSG00000237101	NRIR	LINC01964
ENSG00000288531	CNIH3-AS2	MIR3681HG	PDE11A-AS1
FAM41C	ENSG00000286174	ENSG00000227718	LINC01934
ENSG00000227061	CNIH3-AS1	ENSG00000273118	SGO1-AS1
ENSG00000290030	LINC02813	ENSG00000239498	CFAP20DC-DT
ENSG00000228505	ENSG00000286719	COPS8-DT	LINC00877
ENSG00000240354	LINC02765	LINC02006	ENSG00000242880
ENSG00000289379	ENSG00000282418	ENSG00000288087	AADACL2-AS1
ENSG00000289869	ENSG00000289962	ENSG00000289884	ENSG00000289884
CBR4-DT	ENSG00000289602	GSTCD-AS1	SDHAP4
LINC02512	ENSG00000227496	LINC02516	ENSG00000290937
LINC02174	ENSG00000226349	ENSG00000250706	ZNF876P
ENSG00000251176	ENSG00000242861	LINC02269	ENSG00000286705
ENSG00000249269	ENSG00000248322	ENSG00000251216	HTT-AS
LINC02508	ENSG00000289341	LINC01060	SMIM14-DT
ENSG00000250626	H3-3A-DT	ENSG00000248145	ENSG00000251139
ENSG00000250024	LINC01703	ENSG00000249174	ENSG00000249916
ENSG00000251310	ACBD3-AS1	PURPL	LINC03000
ENSG00000251487	ENSG00000289348	ENSG00000250237	HLA-V
LINC01340	ENSG00000287627	LINC02208	ENSG00000287679
ENSG00000286953	ITPKB-IT1	LINC01484	ENSG00000288071
LINC02234	ITPKB-AS1	LINC01622	LINC01176
ENSG00000286882	ENSG00000287259	ENSG00000286324	LINC01445
ENSG00000176515	ENSG00000233706	TRG-AS1	ENSG00000233420
ENSG00000227489	ENSG00000287532	ENSG00000250990	LINC02932
ENSG00000290069	ENSG00000228625	ENSG00000242593	ENSG00000235450
STEAP1B-AS1	ENSG00000287525	ENSG00000224865	POT1-AS1
ENSG00000232949	LINC01641	ENSG00000224746	ENSG00000230649
IL6-AS1	ENSG00000287205	PPP1R3B-DT	ENSG00000232053
ENSG00000286703	SNAP47-AS1	ENSG00000253632	ENSG00000253853
SNHG26	ENSG00000286389	ENSG00000286648	ENSG00000254396
KLHL7-DT	LINC02809	ENSG00000253762	ENSG00000223462
ENSG00000285926	ENSG00000287895	ENSG00000254380	ENSG00000282863
ENSG00000226816	IBA57-DT	LINC00583	LINC00595
ENSG00000289109	OBSCN-AS1	ENSG00000264545	ENSG00000254987
ENSG00000234286	ENSG00000269934	LINC01410	ENSG00000258526
ENSG00000289434	ENSG00000270110	ENSG00000287168	ENSG00000286123
ENSG00000272915	ENSG00000286773	ENSG00000288018	ENSG00000258871
ENSG00000273184	ENSG00000287315	LINC02713	ENSG00000258891
HILPDA-AS1	ENSG00000270104	ENSG00000291189	ENSG00000283662
ENSG00000273270	ENSG00000270094	LINC02827	ENSG00000262879
ENSG00000242588	ENSG00000231563	TRD-AS1	ENSG00000265927
ENSG00000271553	LINC02815	ENSG00000258751	ENSG00000287836
ENSG00000271344	LINC02814	TCL6	ENSG00000286605
FLNC-AS1	ENSG00000233920	ENSG00000259084	CYYR1-AS1
ENSG00000243230	TMEM78	ENSG00000259200	LINC00159
ENSG00000286722	RAB4A-AS1	LINC01491	PRAMENP
ENSG00000273329	ENSG00000237481	MIR4713HG	NDUFA6-DT
ENSG00000288881	ENSG00000288862	ENSG00000259682	EFCAB6-AS1
ENSG00000286380	ENSG00000290037	ENSG00000260586	ENSG00000226484
ENSG00000290319	ENSG00000226920	LINC01579
ENSG00000242078	NUP133-DT	LINC02251
UBE2H-DT	LINC01682	ENSG00000259199
LINC03008	LINC01736	ENSG00000261123
ENSG00000240571	ENSG00000287589	KCTD13-DT
ENSG00000259920	ENSG00000259776	ENSG00000289907
MESTIT1	ENSG00000238224	ENSG00000260364
ENSG00000270823	ENSG00000231612	LINC00922
ENSG00000270953	ENSG00000289367	LINC01568
COPG2IT1	ENSG00000290612	ENSG00000260832
ENSG00000287547	ENSG00000290608	ENSG00000260177
ENSG00000271522	ENSG00000229255	ENSG00000285541
LINC-PINT	ENSG00000224521	ENSG00000285095
LINC00513	ENSG00000228563	ENSG00000267098
ENSG00000271204	ENSG00000226681	LINC01924
ENSG00000273319	ENSG00000219159	C3P1
MKLN1-AS	CHL1-AS2	ENSG00000227075
ENSG00000273489	ENSG00000287140	LINC01643
ENSG00000224865	ENSG00000287131	ENSG00000281566
ENSG00000225144	ENSG00000251270	ENSG00000286060
ENSG00000223436	ENSG00000290514	FIRRE
FLJ40288	ENSG00000289828
ENSG00000225881	ENSG00000235126
ENSG00000227197	ENSG00000229912
ENSG00000231098	ENSG00000237167
ENSG00000229177	LINC02012
ENSG00000273297	ENSG00000286256
ENSG00000224375	MIR3945HG
ENSG00000286458	ENSG00000289139
ENSG00000289175	LINC01093
ENSG00000272941	ENSG00000289197
ENSG00000287733	LINC02437
ENSG00000231794	LINC02436
ENSG00000290805	ENSG00000287183
ENSG00000273219	LINC01339
ENSG00000289052	ENSG00000253321
ENSG00000286969	ENSG00000260871
ENSG00000254340	ENSG00000255647
LINC01289	LUCAT1
TRPS1-AS1	ENSG00000285618
ENSG00000254261	ENSG00000212930
PTGER4P2-CDK2AP2P2	ENSG00000251093
ENSG00000276502	ENSG00000234292
ENSG00000290848	ENSG00000286638
ENSG00000288891	ENSG00000241059
ENSG00000276412	ARRDC3-AS1
FAM242F	ENSG00000286121
ENSG00000275297	ENSG00000250049
FAM74A7	ENSG00000249776
ENSG00000275649	ENSG00000249169
FAM88E	ENSG00000249984
ENSG00000229311	ENSG00000248588
ENSG00000233424	LINC02058
ENSG00000291170	ENSG00000251361
ENSG00000291166	ENSG00000286509
ENSG00000291167	NR2F1-AS1
ENSG00000276422	ENSG00000289274
ENSG00000277412	ENSG00000287180
ENSG00000275676	ENSG00000272406
FAM242D	ENSG00000287447
ENSG00000204814	ENSG00000251023
FAM27C	ENSG00000286577
ENSG00000235659	ENSG00000270133
ENSG00000223379	ENSG00000249175
FAM242E	MCTP1-AS1
ENSG00000231212	ENSG00000250240
FAM88C	ENSG00000251409
ENSG00000291011	LINC01554
ENSG00000233651	ENSG00000272021
LINC01189	ENSG00000250362
FAM88F	ENSG00000251314
ENSG00000288838	ENSG00000250955
ENSG00000254511	MIR583HG
ENSG00000255246	ENSG00000289337
LINC02734	ENSG00000249746
ENSG00000254698	ENSG00000250158
RAB30-DT	ENSG00000249180
LINC02951	ENSG00000248734
ENSG00000254676	ENSG00000272109
ANKRD42-DT	ENSG00000247121
PCF11-AS1	LIX1-AS1
ENSG00000254551	ENSG00000286828
CCDC90B-AS1	ENSG00000248758
DLG2-AS2	ENSG00000251054
ENSG00000254787	LINC01340
ENSG00000255555	ENSG00000286953
ENSG00000255005	LINC02234
LINC02695	LINC01846
ENSG00000288809	RGMB-AS1
ENSG00000254733	ENSG00000279232
ENSG00000254731	CHD1-DT
ENSG00000255250	ENSG00000290580
ENSG00000269895	LINC02113
PRSS23-AS1	ENSG00000249787
FZD4-DT	FAM174A-DT
LINC02711	ENSG00000250806
ENSG00000285835	ENSG00000289912
ENSG00000255516	ENSG00000248261
ENSG00000255102	ENSG00000249017
ENSG00000255241	LINC00492
ENSG00000288018	LINC00491
GRM5-AS1	ENSG00000247402
ENSG00000255429	ENSG00000286338
FOLH1B	ENSG00000248203
ENSG00000254971	ENSG00000250567
ENSG00000290492	LINC02115
ENSG00000286665	ENSG00000283462
PKD1-AS1	NIHCOLE
ENSG00000287106	ENSG00000253776
ENSG00000260671	LINC01950
ENSG00000260498	ENSG00000249959
ENSG00000278546	ENSG00000286503
MIR365BHG	LINC01023
ENSG00000266877	ENSG00000289260
ENSG00000263567	ENSG00000250383
ENSG00000265994	ENSG00000286882
ENSG00000265980	ENSG00000249476
ENSG00000264587	ENSG00000251367
ENSG00000287803	ENSG00000248876
ENSG00000289102	ENSG00000248440
ENSG00000268886	MAN2A1-DT
ENSG00000290721	LINC01848
ENSG00000268970	ENSG00000248428
ENSG00000290073	ENSG00000253613
ENSG00000288953	ENSG00000288965
ENSG00000286270	ENSG00000249318
ENSG00000230908	ENSG00000248268
SCUBE1-AS2	STARD4-AS1
ENSG00000234892	NREP-AS1
SCUBE1-AS1	EPB41L4A-AS1
LINC01639	ENSG00000250882
ENSG00000286801	ENSG00000251187
EFCAB6-AS1	ENSG00000251076
EFCAB6-DT	EPB41L4A-DT
ENSG00000287700	ENSG00000290027
	LINC02200
	ENSG00000232633
	ENSG00000286839
	ENSG00000246316
	LINC01957
	ENSG00000251132
	ENSG00000250242
	TRIM36-IT1
	ENSG00000249791
	ENSG00000271797
	ENSG00000289497
	TICAM2-AS1
	ENSG00000249021
	ENSG00000248709
	LINCADL
	ENSG00000272265
	ENSG00000271918
	ENSG00000250015
	SEMA6A-AS1
	SEMA6A-AS2
	LINC02214
	ENSG00000249150
	ENSG00000250949
	ENSG00000285809
	LINC00992
	LINC02147
	LINC02208
	LINC02148
	LINC02216
	ENSG00000286745
	LINC02215
	ENSG00000249426
	DMXL1-DT
	ENSG00000251293
	ENSG00000261036
	ENSG00000248927
	ENSG00000229855
	ENSG00000247311
	ZNF474-AS1
	ENSG00000272139
	ENSG00000249621
	ENSG00000289054
	ENSG00000249916
	MGC32805
	LINC02201
	ENSG00000260686
	PPIC-AS1
	PRDM6-AS1
	ENSG00000288766
	ENSG00000288890
	LINC01170
	ENSG00000251421
	ENSG00000248600
	ENSG00000251214
	ENSG00000250438
	ENSG00000248296
	ENSG00000289458
	ENSG00000249112
	ENSG00000251456
	LINC02240
	ENSG00000248443
	ENSG00000249261
	ENSG00000288008
	ENSG00000248752
	ENSG00000250402
	ENSG00000286111
	LINC02039
	ENSG00000250602
	LMNB1-DT
	ENSG00000283897
	ENSG00000286615
	ENSG00000271766
	ENSG00000282925
	ENSG00000248799
	ENSG00000250603
	SLC12A2-DT
	ENSG00000248634
	ENSG00000286274
	ADAMTS19-AS1
	ENSG00000251680
	ENSG00000287390
	ENSG00000290020
	ENSG00000234758
	ACSL6-AS1
	ENSG00000231585
	ENSG00000224015
	P4HA2-AS1
	MIR3936HG
	IRF1-AS1
	LINC02863
	TH2LCRR
	ENSG00000230612
	ENSG00000272203
	AFF4-DT
	ENSG00000287054
	ENSG00000286408
	ENSG00000251616
	ENSG00000248245
	ENSG00000288758
	ENSG00000249478
	ENSG00000250244
	ENSG00000250409
	WSPAR
	ENSG00000271737
	PPP2CA-DT
	ENSG00000248559
	LINC02999
	ENSG00000250994
	LINC01843
	PITX1-AS1
	ENSG00000277619
	EPIST
	ENSG00000248753
	ENSG00000248482
	LINC02900
	ENSG00000270021
	ENSG00000249639
	ENSG00000250167
	SLC25A48-AS1
	ENSG00000250378
	ENSG00000254239
	ENSG00000253927
	SMAD5-AS1
	TRPC7-AS1
	TRPC7-AS2
	ENSG00000279240
	ENSG00000249803
	ENSG00000250284
	ENSG00000270697
	PKD2L2-DT
	FAM13B-AS1
	ENSG00000250260
	ENSG00000249971
	ENSG00000289267
	ENSG00000289155
	CTNNA1-AS1
	ENSG00000249593
	SNHG4
	ENSG00000272742
	ENSG00000286403
	ENSG00000272255
	CXXC5-AS1
	ENSG00000249526
	PSD2-AS1
	ENSG00000251387
	ENSG00000271792
	ENSG00000250692
	MALINC1
	ENSG00000254363
	ENSG00000250069
	ENSG00000253965
	ANKHD1-DT
	ENSG00000283155
	ENSG00000279726
	ENSG00000278907
	ENSG00000278946
	ENSG00000278915
	ENSG00000278901
	ENSG00000279028
	ENSG00000288892
	PCDHB1-AS1
	ENSG00000279558
	ENSG00000272154
	ENSG00000272108
	ENSG00000280029
	ENSG00000290893
	ENSG00000280336
	ENSG00000279472
	ENSG00000279068
	ENSG00000278936
	ENSG00000279375
	PCDHB18P
	ENSG00000290895
	ENSG00000288095
	ENSG00000272070
	ENSG00000280026
	ENSG00000279855
	ENSG00000273557
	DIAPH1-AS1
	ENSG00000228737
	ENSG00000289478
	ENSG00000286736
	ENSG00000287527
	ENSG00000278925
	ENSG00000287726
	ENSG00000271871
	ENSG00000254099
	ENSG00000289306
	SPRY4-AS1
	ENSG00000261757
	LINC01844
	ENSG00000287203
	ARHGAP26-AS1
	ARHGAP26-IT1
	ENSG00000249429
	ENSG00000251205
	ENSG00000249881
	ENSG00000249605
	ENSG00000285605
	ENSG00000251031
	ENSG00000250842
	ENSG00000248125
	ENSG00000251556
	ENSG00000250025
	ENSG00000271724
	ENSG00000248842
	ENSG00000250407
	PPP2R2B-IT1
	ENSG00000286468
	STK32A-AS1
	ENSG00000272239
	JAKMIP2-AS1
	ENSG00000287630
	ENSG00000288774
	ENSG00000248362
	ENSG00000251320
	FBXO38-DT
	ENSG00000251330
	ENSG00000253297
	ENSG00000289430
	ENSG00000272411
	SH3TC2-DT
	ENSG00000248647
	ENSG00000253406
	ENSG00000285736
	GRPEL2-AS1
	ENSG00000253865
	CARMN
	ENSG00000275871
	ENSG00000230551
	ENSG00000287323
	ENSG00000286331
	NDST1-AS1
	ENSG00000253852
	ENSG00000286657
	MYOZ3-AS1
	ZNF300P1
	ENSG00000289970
	ENSG00000254298
	ENSG00000290991
	ENSG00000271795
	ENSG00000288081
	ENSG00000260581
	CLMAT3
	ENSG00000272112
	ATOX1-AS1
	ENSG00000275765
	LINC01933
	ENSG00000286749
	LINC01470
	LINC01861
	ENSG00000261382
	SAP30L-AS1
	ENSG00000287695
	ENSG00000254293
	ENSG00000287963
	ENSG00000286690
	ENSG00000254163
	ENSG00000254246
	ENSG00000253980
	ENSG00000253653
	NIPAL4-DT
	ENSG00000248544
	ENSG00000253519
	ENSG00000290601
	ENSG00000253792
	ENSG00000253673
	ENSG00000253449
	ENSG00000253424
	ENSG00000253134
	LINC02227
	ENSG00000254350
	ENSG00000272085
	ENSG00000254135
	ENSG00000253811
	ENSG00000253456
	LINC02202
	ENSG00000253256
	LINC01932
	ENSG00000288764
	ENSG00000249738
	LINC01845
	ENSG00000283413
	LINC01847
	FABP6-AS1
	MIR3142HG
	ENSG00000253687
	ENSG00000254391
	LINC02159
	ENSG00000253403
	ENSG00000253445
	ENSG00000280511
	ENSG00000236510
	ICA1-AS1
	ENSG00000229970
	ENSG00000272328
	ENSG00000227148
	ENSG00000244550
	SRI-AS1
	ENSG00000228113
	ENSG00000287184
	FAM87A
	ENSG00000272293
	ENSG00000287970
	ENSG00000289036
	ENSG00000288782
	ENSG00000253444
	ENSG00000282686
	ENSG00000282142
	ENSG00000253855
	LINC03021
	ASNSP1
	ENSG00000286484
	ENSG00000286554
	LINC00293
	ENSG00000253745
	ENSG00000253782
	ENSG00000285992
	ENSG00000255366
	ENSG00000290028
	ENSG00000235880
	DOCK8-AS2
	ENSG00000228115
	LURAP1L-AS1
	ENSG00000285637
	ENSG00000234740
	B4GALT1-AS1
	ENSG00000289163
	ENSG00000290780
	ENSG00000279458
	ENSG00000285402
	LINC00842
	SYT15-AS1
	ENSG00000229227
	ENSG00000290913
	LINC02637
	FAM245B
	CTSLP2
	GLUD1P2
	BMS1P1
	ENSG00000289299
	ENSG00000251413
	ENSG00000228748
	ENSG00000204049
	DLG5-AS1
	ENSG00000283096
	ENSG00000288090
	ENSG00000229543
	KRTAP5-AS1
	ENSG00000231487
	FAM99A
	FAM99B
	LINC02708
	ENSG00000290797
	ENSG00000287365
	ENSG00000285518
	ENSG00000266869
	ENSG00000286333
	ENSG00000273711
	ENSG00000259684
	ENSG00000274719
	ALDH1A2-AS1
	ENSG00000289948
	LIPC-AS1
	ENSG00000277229
	ENSG00000277790
	ENSG00000259476
	ENSG00000259250
	ENSG00000286897
	MINDY2-DT
	ENSG00000259402
	ENSG00000259353
	ENSG00000225798
	ENSG00000228779
	LINC00921
	ENSG00000266824
	ENSG00000267035
	ENSG00000266101
	ENSG00000266469
	ENSG00000291018
	FAM215B
	LINC01974
	GOSR2-DT
	ENSG00000291209
	ENSG00000267109
	ENSG00000271239
	CASC17
	ENSG00000225818
	ENSG00000286387
	ENSG00000283517
	ENSG00000266765
	ENSG00000288006
	ENSG00000285648
	LINC02074
	MGC16275
	ENSG00000264272
	ENSG00000266106
	ENSG00000289070
	CD300LD-AS1
	ENSG00000261222
	ENSG00000264659
	ENSG00000276174
	ENSG00000287007
	ENSG00000276092
	ENSG00000263637
	ENSG00000269148
	ENSG00000268392
	ENSG00000286270
	ENSG00000230908
	ENSG00000287324
	ENSG00000260416
	ENSG00000286628
	ENSG00000231977
	ENSG00000273821
	FLJ16779
	ENSG00000203900
	ENSG00000280936
	KCNQ2-AS1
	ENSG00000230226
	ENSG00000275812
	MHENCR
	ENSG00000278657
	ENSG00000227519
	LINC02558
	ENSG00000232710
	ENSG00000281538
	ENSG00000286801
	ENSG00000287700
